# Supplementary material for: Association of body index with fecal microbiome in children cohorts with ethnic–geographic factor interaction: accurately using a Bayesian zero-inflated negative binomial regression model
Source: mSystems. 2024 Nov 21;9(12):e01345-24. doi: 10.1128/msystems.01345-24 (PMC11651110; doi:10.1128/msystems.01345-24)
Supplement: Supplemental tables — Tables S1 to S4. [file msystems.01345-24-s0002.xlsx]

## Sheet: Supplementary Table S1
Table S1. Parameter fitting results of different models in simulated data sets (covariate correlation coefficient =0.2)
		Parameter	β_0				β_1				β_2				β_3				τ				θ				γ_0				γ_1				γ_2				γ_3				zero_prob				ARB	ARB	ARB
model	discrete value	zero-inflated probability	100	200	500	1000	100	200	500	1000	100	200	500	1000	100	200	500	1000	100	200	500	1000	100	200	500	1000	100	200	500	1000	100	200	500	1000	100	200	500	1000	100	200	500	1000	100	200	500	1000	100	200	500
hurdle	0	0	-1.45(1.52)	-0.34(0.25)	-0.96(0.42)	-1.5(0.47)	0.32(0.32)	0.27(0.17)	0.14(0.15)	0.09(0.11)	0.43(0.74)	-0.29(0.33)	0.08(0.28)	0.47(0.21)	0.8(0.39)	0.37(0.2)	0.23(0.15)	0.4(0.12)					1.49(1.49)	34100(34100)	8.84(8.84)	1.28(1.28)	-0.42(0.3)	-0.6(0.21)	-0.58(0.14)	-0.56(0.09)	-0.11(0.21)	0.13(0.15)	0.32(0.1)	0.21(0.07)	-0.03(0.42)	0.28(0.29)	0.16(0.19)	0.22(0.13)	0.11(0.21)	0.2(0.16)	0.41(0.1)	0.24(0.07)	0.44(0.03)	0.43(0.08)	0.51(0.1)	0.45(0.08)	0.64(0.49)	0.66(0.46)	0.56(0.39)
		0.2	NA	-1.17(0.41)	-1.16(0.55)	-1.28(0.45)	-0.36(0.95)	0.19(0.23)	-0.02(0.18)	0.43(0.15)	NA	-0.25(0.48)	0.56(0.35)	0.22(0.27)	-0.17(1.2)	0.81(0.2)	0.24(0.18)	0.11(0.15)					94400(94400)	27000(27000)	10.1(10.1)	4.77(4.77)	-3.39(0.79)	-1.12(0.25)	-1.13(0.15)	-1.37(0.11)	0.36(0.43)	0.32(0.16)	0.22(0.11)	0.23(0.08)	0.85(0.89)	0.55(0.32)	0.02(0.21)	0.41(0.15)	-0.61(0.4)	0.38(0.17)	0.26(0.1)	0.16(0.08)	0.02(0.02)	0.39(0.14)	0.33(0.06)	0.26(0.09)	0.18(0.34)	0.51(0.4)	0.47(0.39)
		0.5	-9.04(116.55)	-1.9(0.7)	-1.31(0.98)	-1.74(0.71)	-0.25(0.48)	-0.02(0.34)	0.21(0.39)	0.11(0.26)	-0.98(1.11)	1.17(0.8)	0.93(1.04)	1.29(0.75)	-0.01(0.66)	0(0.35)	-0.33(0.31)	0.07(0.25)					0(0)	21400(21400)	26400(26400)	16700(16700)	-1.07(0.35)	-1.16(0.23)	-3.63(0.39)	-3.06(0.23)	0.44(0.23)	-0.01(0.17)	0.32(0.2)	0.17(0.14)	0.35(0.46)	0.07(0.33)	1.17(0.45)	0.42(0.28)	0.38(0.24)	0.02(0.17)	0.35(0.19)	0.17(0.13)	0.38(0.13)	0.24(0.01)	0.07(0.09)	0.06(0.03)	0.52(0.48)	0.43(0.31)	0.14(0.29)
	1	0	-1.59(3.79)	-3.24(10.23)	-0.36(0.24)	-0.75(0.34)	0.32(0.5)	-0.07(0.34)	0.42(0.12)	0.19(0.1)	-0.53(0.97)	1.11(0.58)	0.07(0.22)	0.21(0.18)	-0.15(0.57)	-0.23(0.29)	0.04(0.11)	0.09(0.09)					0.39(0.39)	0.05(0.05)	4.98(4.98)	0.96(0.96)	-0.71(0.34)	-0.93(0.21)	-0.9(0.14)	-0.82(0.1)	0.3(0.23)	0.08(0.16)	0.34(0.1)	0.25(0.07)	-0.28(0.45)	0.06(0.31)	0.29(0.19)	0.32(0.14)	0.58(0.23)	0.1(0.16)	0.19(0.1)	0.27(0.07)	0.55(0.11)	0.32(0.02)	0.36(0.1)	0.4(0.1)	0.5(0.44)	0.68(0.75)	0.66(0.6)
		0.2	-0.69(1.82)	-9.39(141.75)	0.33(0.24)	-1.59(1.61)	0.21(0.47)	-0.15(1.11)	-0.02(0.14)	0.29(0.14)	-0.03(0.74)	-0.36(1.74)	-0.62(0.3)	-0.09(0.28)	0.18(0.48)	-1.48(1.1)	-0.02(0.16)	0.07(0.15)					0.47(0.47)	0(0)	19.3(19.3)	0.17(0.17)	-1.36(0.36)	-2.9(0.48)	-1.82(0.19)	-1.44(0.12)	0.33(0.25)	0.09(0.26)	0.14(0.13)	0.13(0.08)	0.17(0.49)	0.83(0.55)	0.02(0.26)	0.22(0.16)	-0.3(0.26)	0.49(0.25)	0.14(0.13)	0.11(0.08)	0.15(0.05)	0.13(0.1)	0.17(0.02)	0.22(0.04)	0.59(0.71)	0.26(0.48)	0.4(0.53)
		0.5	NA	-1.91(2.17)	-0.54(0.66)	-3.34(7.18)	NA	0.68(0.41)	-0.19(0.65)	0.51(0.5)	NA	0.91(0.72)	-0.56(0.72)	0.26(0.89)	NA	0.37(0.36)	0.92(0.41)	1.05(0.67)					2.73(2.73)	0.38(0.38)	30700(30700)	0.11(0.11)	-387.71(141000)	-1.39(0.24)	-3.57(0.39)	-3.41(0.26)	-20.7(13100)	0.28(0.18)	0.33(0.26)	0.17(0.17)	156(70000)	-0.29(0.38)	0.21(0.51)	0.08(0.34)	-115(41400)	-0.02(0.2)	-0.04(0.27)	0.44(0.18)	0(0)	0.21(0.06)	0.03(0.01)	0.06(0.02)	0(0)	0.46(0.59)	0.09(0.28)
	2	0	-6.4(111.98)	-0.37(0.42)	-0.69(0.68)	-1.25(0.68)	1.1(0.61)	0.29(0.18)	0.4(0.16)	0.29(0.11)	-0.83(1.12)	0.5(0.35)	-0.09(0.31)	0.21(0.22)	-0.33(0.58)	0.03(0.18)	-0.12(0.16)	0.18(0.12)					0(0)	1.73(1.73)	0.54(0.54)	0.41(0.41)	-1.26(0.35)	-0.81(0.2)	-1.11(0.15)	-0.9(0.1)	-0.08(0.23)	0.17(0.15)	0.05(0.1)	0.03(0.07)	0.14(0.48)	0.22(0.31)	0.19(0.2)	0.11(0.14)	0.39(0.28)	0.17(0.15)	0.09(0.1)	0.18(0.07)	0.34(0.05)	0.36(0.06)	0.28(0.04)	0.35(0.03)	0.66(0.75)	0.77(0.74)	0.66(0.72)
		0.2	NA	0.02(0.25)	-0.41(0.49)	0.47(0.3)	NA	0.61(0.2)	0.24(0.23)	0.35(0.17)	NA	-0.07(0.33)	0.5(0.48)	-0.03(0.35)	NA	0.25(0.2)	-0.27(0.22)	0.04(0.15)					1(1)	7070(7070)	34(34)	4.45(4.45)	-26.57(79300)	-1.26(0.24)	-2.76(0.27)	-3.22(0.23)	0(59500)	0.13(0.18)	0.09(0.17)	-0.08(0.15)	0(118000)	-0.4(0.37)	0.53(0.34)	0.26(0.31)	0(61700)	0.25(0.19)	0.14(0.17)	0.27(0.15)	0(0)	0.3(0.09)	0.08(0.04)	0.06(0.02)	0(0)	0.56(0.65)	0.23(0.43)
		0.5	NA	-0.15(0.44)	-0.21(0.88)	-1.53(0.75)	NA	0.47(0.22)	0.73(0.67)	-0.42(0.51)	NA	0.46(0.4)	NA	0.13(1.22)	NA	-0.06(0.22)	-0.47(0.61)	0.29(0.56)					22400(22400)	11.1(11.1)	174000(174000)	5830(5830)	-4(1.13)	-1.77(0.31)	-4.33(0.63)	-3.43(0.26)	0.93(0.63)	0.3(0.19)	0.97(0.52)	0.12(0.21)	0.65(1.19)	0.3(0.39)	-1.65(1.1)	-0.82(0.46)	-0.05(0.52)	0.5(0.22)	0.25(0.46)	-0.04(0.21)	0.03(0.03)	0.27(0.09)	0.06(0.13)	0.04(0.03)	NA	0.53(0.68)	0.04(0.21)
inla	0	0	-0.5(0.25)	-1(0.18)	NA	-0.71(0.07)	0.03(0.15)	0.21(0.11)	NA	0.16(0.05)	0.06(0.31)	0.59(0.21)	NA	-0.03(0.09)	0.28(0.16)	0.11(0.1)	NA	0.18(0.05)					0.02(0.02)	0.01(0.01)	NA	0.01(0.01)																	0.16(0.1)	0.04(0.04)	NA	0.03(0.02)	0.89(0.34)	0.87(0.35)	NA
		0.2	-0.04(4.39)	-0.81(0.57)	-1.28(0.27)	-0.76(0.14)	0.6(6.93)	-0.11(0.38)	0.48(0.12)	0.15(0.07)	-0.19(8.11)	0.77(0.68)	0.06(0.23)	0.03(0.13)	0.78(6.89)	0.12(0.43)	-0.02(0.12)	0.18(0.07)					0.02(0.05)	0.03(0.04)	0.01(0.02)	0.01(0.01)																	0.9(0.04)	0.87(0.05)	0.49(0.07)	0.45(0.04)	0.37(0.12)	0.39(0.17)	0.64(0.3)
		0.5	-2.48(0.85)	-0.68(0.69)	-0.67(0.16)	-0.92(0.23)	1.19(0.44)	0.21(0.33)	0.28(0.08)	0.24(0.12)	-0.53(0.66)	-0.92(0.68)	0.01(0.16)	-0.14(0.23)	1.61(0.57)	0.04(0.4)	0.09(0.08)	0.31(0.11)					0.04(0.04)	0.03(0.02)	0(0)	0.01(0)																	0.45(0.16)	0.83(0.09)	0.34(0.05)	0.77(0.03)	0.44(0.39)	0.37(0.22)	0.83(0.29)
	1	0	-0.46(0.33)	-0.1(0.18)	-0.53(0.14)	-0.32(0.12)	0.39(0.18)	0.17(0.11)	0.26(0.07)	0.2(0.05)	0.28(0.34)	-0.09(0.22)	0.37(0.15)	0.24(0.11)	0.4(0.24)	0.1(0.1)	0.31(0.07)	0.24(0.05)					0.03(0.03)	0.02(0.02)	0.01(0.01)	0.11(0.07)																	0.37(0.11)	0.37(0.07)	0.41(0.05)	0.45(0.04)	0.85(0.35)	0.85(0.38)	0.8(0.32)
		0.2	-1.1(0.59)	-0.5(0.42)	-0.41(0.2)	-0.53(0.22)	0.02(0.28)	0.71(0.32)	0.2(0.1)	0.37(0.09)	0.46(0.54)	-0.56(0.54)	0.15(0.2)	0.02(0.18)	-0.2(0.28)	-0.3(0.25)	0.2(0.11)	0.12(0.09)					0.03(0.02)	0.03(0.05)	0.03(0.03)	0.48(0.23)																	0.6(0.15)	0.81(0.06)	0.67(0.04)	0.68(0.05)	0.63(0.29)	0.43(0.22)	0.65(0.28)
		0.5	-3.07(1.68)	-0.12(0.25)	NA	-0.11(0.33)	0.94(1.05)	0.14(0.15)	NA	0.45(0.18)	-4.94(6.91)	0.11(0.28)	NA	0.17(0.38)	2.14(2.16)	0.08(0.14)	NA	0.08(0.16)					0.7(0.02)	0.02(0.02)	NA	0.25(0.18)																	0.44(0.34)	0.61(0.05)	NA	0.94(0.01)	0.25(0.32)	0.74(0.29)	NA
	2	0	-0.86(0.31)	-0.18(0.22)	-0.14(0.23)	-0.21(0.15)	0.26(0.19)	0.11(0.13)	0.16(0.09)	0.12(0.06)	0.87(0.34)	-0.28(0.27)	0.12(0.19)	0.02(0.12)	0.78(0.19)	0.31(0.14)	0.12(0.09)	0.16(0.06)					0.13(0.11)	0.06(0.06)	0.4(0.19)	0.69(0.21)																	0.37(0.1)	0.52(0.07)	0.52(0.06)	0.4(0.06)	0.83(0.38)	0.78(0.34)	0.74(0.31)
		0.2	0.22(0.44)	-4.28(1.08)	0.01(0.22)	-0.31(0.23)	0.14(0.27)	-0.89(0.6)	0.14(0.11)	0.08(0.09)	-0.7(0.51)	0.17(1.03)	-0.05(0.22)	0.07(0.18)	0.06(0.24)	0.07(0.5)	0.19(0.13)	0.31(0.1)					0.03(0.02)	0.08(0.06)	0.27(0.17)	0.57(0.26)																	0.73(0.07)	0.33(0.29)	0.72(0.04)	0.72(0.05)	0.62(0.21)	0.23(0.31)	0.62(0.24)
		0.5	0.42(1.11)	NA	NA	NA	-6.84(7.51)	NA	NA	NA	-30.43(17.69)	NA	NA	NA	11.24(10.02)	NA	NA	NA					0.04(0.08)	NA	NA	NA																	0.89(0.06)	NA	NA	NA	0.2(0.18)	NA	NA
NB	0	0	-0.69(0.22)	-0.61(0.13)	-0.84(0.1)	-0.75(0.07)	0.01(0.15)	0.19(0.1)	0.26(0.06)	0.16(0.05)	0.01(0.3)	-0.03(0.2)	0.28(0.13)	-0.03(0.09)	0.25(0.15)	0.27(0.09)	0.23(0.06)	0.18(0.05)					22.18(26.21)	63.97(59.47)	76.98(79.91)	30.75(21.9)																					0.58(0.05)	0.59(0.02)	0.59(0.91)
		0.2	-1.43(0.32)	-2.69(0.65)	-1.28(0.13)	-1.11(0.08)	0.28(0.23)	0.18(0.48)	0.19(0.08)	0.12(0.06)	-0.04(0.47)	0.5(0.89)	0.43(0.16)	-0.07(0.12)	0.16(0.23)	-0.07(0.53)	0.25(0.08)	0.17(0.06)					3.06(4.24)	0.1(0.07)	3.13(1.89)	2.48(1.06)																					0.34(0.05)	1.78(1.15)	0.46(0.13)
		0.5	-1.45(0.32)	-2.36(0.42)	-2.69(0.27)	-2.89(0.25)	0.63(0.21)	-0.09(0.34)	0.37(0.17)	0.6(0.19)	0.24(0.39)	-0.92(0.73)	0.7(0.34)	-0.31(0.36)	0.21(0.16)	0.57(0.33)	0.31(0.14)	0.04(0.19)					7.09(8.43)	0.75(0.94)	0.35(0.2)	0.1(0.03)																					0.42(0.04)	0.11(0.03)	0.15(0.02)
	1	0	-0.26(0.29)	-0.7(0.19)	-0.7(0.11)	-0.92(0.08)	0.47(0.24)	0.16(0.13)	0.24(0.07)	0.12(0.06)	-1.04(0.52)	0.19(0.27)	0.03(0.14)	0.4(0.11)	0.61(0.26)	0.07(0.14)	0.28(0.07)	0.2(0.06)					0.49(0.23)	0.75(0.28)	1.73(0.55)	0.91(0.15)																					0.44(0.06)	0.49(0.05)	0.53(0.03)
		0.2	-2.04(0.46)	-1.71(0.29)	-1.3(0.16)	-1.25(0.11)	-0.02(0.27)	0.15(0.21)	0.37(0.11)	0.25(0.07)	0.37(0.59)	-0.15(0.4)	0.03(0.22)	0.13(0.15)	-0.31(0.3)	0.35(0.21)	0.28(0.11)	0.15(0.07)					15.46(14.73)	0.74(0.55)	0.38(0.09)	0.46(0.08)																					0.28(1.82)	0.25(0.03)	0.29(0.11)
		0.5	NA	-1.03(0.22)	NA	NA	NA	0.05(0.16)	NA	NA	NA	0.22(0.32)	NA	NA	NA	0.09(0.17)	NA	NA					NA	0.47(0.16)	NA	NA																					NA	0.37(0.79)	NA
	2	0	-0.45(0.29)	-0.49(0.21)	-0.95(0.13)	-0.73(0.09)	0.35(0.23)	0.14(0.17)	0.24(0.09)	0.22(0.06)	-0.89(0.45)	-0.17(0.32)	0.38(0.18)	0.26(0.12)	0.23(0.23)	0.08(0.18)	0.24(0.09)	0.23(0.06)					0.62(0.38)	0.37(0.09)	0.59(0.12)	0.53(0.07)																					0.4(0.61)	0.42(0.04)	0.43(0.03)
		0.2	-1.22(0.5)	-2.99(0.65)	-1.18(0.19)	-1.59(0.14)	0.17(0.38)	0.67(0.38)	0.09(0.13)	0.1(0.1)	-0.36(0.73)	1.17(0.86)	-0.05(0.26)	0.18(0.2)	0.16(0.34)	-0.61(0.6)	0.25(0.15)	0.36(0.11)					0.22(0.16)	0.09(0.04)	0.22(0.05)	0.18(0.03)																					0.22(0.47)	0.1(0.02)	0.26(0.11)
		0.5	NA	-1.19(0.26)	NA	NA	NA	0.36(0.19)	NA	NA	NA	-0.59(0.39)	NA	NA	NA	0.39(0.21)	NA	NA					NA	0.43(0.25)	NA	NA																					NA	0.27(0.04)	NA
P	0	0	-0.68(0.21)	-1.33(0.19)	-0.88(0.1)	-0.88(0.07)	0.01(0.14)	0.23(0.12)	0.19(0.06)	0.17(0.04)	-0.02(0.29)	0.61(0.23)	0.35(0.13)	0.32(0.09)	0.24(0.13)	0.17(0.11)	0.1(0.06)	0.24(0.05)																													0.63(0.02)	0.5(0.02)	0.59(0.01)
		0.2	-1.45(0.28)	-1.52(0.21)	-1.38(0.12)	-2.71(0.17)	0.29(0.2)	0.25(0.14)	0.08(0.08)	-0.03(0.12)	-0.07(0.4)	0.43(0.27)	0.15(0.17)	0.18(0.23)	0.16(0.19)	0.14(0.12)	0.24(0.08)	0.03(0.11)																													0.4(0.03)	0.46(0.02)	0.44(0.01)
		0.5	-1.45(0.29)	-2.28(0.32)	-2.52(0.22)	-2.47(0.16)	0.59(0.19)	0.52(0.27)	-0.08(0.17)	0.3(0.12)	0.25(0.36)	-1.11(0.56)	-0.38(0.35)	-0.34(0.23)	0.21(0.15)	0.12(0.25)	0.07(0.17)	0.19(0.11)																													0.46(0.02)	0.16(0.02)	0.14(0.01)
	1	0	-0.39(0.16)	-0.58(0.14)	-0.87(0.09)	-0.78(0.07)	0.37(0.13)	0.01(0.09)	0.27(0.06)	0.08(0.05)	-0.79(0.3)	0.04(0.19)	0.39(0.12)	0.09(0.09)	0.54(0.15)	0.15(0.09)	0.2(0.06)	0.24(0.05)																													0.75(0.04)	0.71(0.01)	0.66(0.01)
		0.2	-2.44(0.51)	-1.65(0.21)	-1.82(0.16)	-3.13(0.21)	0.56(0.4)	0.34(0.13)	0.31(0.09)	0.21(0.15)	-792.4(596.08)	0.46(0.26)	0.74(0.19)	-0.08(0.29)	0.73(0.42)	0.57(0.13)	0.04(0.09)	0.31(0.15)																													0.14(0.02)	0.46(0.02)	0.44(0.01)
		0.5	-1.59(0.3)	-3.85(0.69)	-3.1(0.3)	-2.71(0.17)	0.7(0.24)	0.89(0.54)	0.2(0.21)	0.18(0.14)	-0.16(0.4)	-2.08(1.43)	-0.07(0.42)	-0.64(0.28)	-0.03(0.19)	0.24(0.47)	0.02(0.2)	-0.29(0.14)																													0.39(0.03)	0.05(0.01)	0.09(0.01)
	2	0	-0.76(0.2)	-0.76(0.14)	-0.78(0.09)	-1(0.07)	0.05(0.13)	0.31(0.1)	0.13(0.06)	0.32(0.05)	0.33(0.26)	-0.06(0.19)	0.46(0.12)	0.36(0.09)	0.24(0.12)	0.34(0.1)	0.16(0.06)	0.09(0.05)																													0.75(0.03)	0.73(0.02)	0.82(0.01)
		0.2	-1.58(0.34)	-2.5(0.34)	-3.91(0.45)	-1.71(0.1)	0.23(0.21)	0.08(0.21)	-0.25(0.35)	0.22(0.07)	0.25(0.43)	0.27(0.45)	-0.87(0.76)	0.1(0.14)	0.32(0.22)	0.39(0.22)	-0.04(0.34)	0.3(0.07)																													0.44(0.03)	0.2(0.02)	0.04(0.01)
		0.5	-55.13(19)	-0.72(0.15)	-3.3(0.32)	-1.31(0.09)	0.01(0.81)	0.1(0.1)	0.63(0.22)	0.19(0.05)	50.93(19.01)	-0.08(0.2)	0.06(0.41)	0.26(0.11)	0.5(0.81)	0.26(0.09)	0.09(0.21)	0.33(0.05)																													0.04(0.01)	0.72(0.02)	0.1(0.01)
ZINB_inter	0	0	-0.7(0.22)	-0.64(0.15)	-0.89(0.1)	-0.82(0.07)	0.02(0.15)	0.13(0.09)	0.2(0.07)	0.17(0.05)	0.01(0.3)	0.31(0.18)	0.2(0.13)	0.2(0.09)	0.25(0.14)	0.27(0.09)	0.27(0.06)	0.26(0.04)					42.23(41.1)	78.54(103.21)	130.76(68.88)	16.32(12.16)	-803.24(603.19)	-784.71(591.65)	-803.02(603.8)	-799.44(616.57)													1(0.01)	1(0)	1(0)	1(0)	0.6(0.05)	0.67(0.03)	0.57(0.01)
		0.2	-1.44(0.32)	-0.88(0.15)	-1.08(0.13)	-1.03(0.2)	0.28(0.22)	0.14(0.11)	0.3(0.09)	0.18(0.06)	-0.03(0.47)	0.08(0.22)	0(0.17)	0.12(0.12)	0.16(0.23)	-0.09(0.11)	0.2(0.09)	0.14(0.06)					2.83(3.44)	19.43(23.16)	1.46(0.71)	6.98(8.2)	-772.47(591.32)	-798.3(605.02)	-426.82(538.92)	-46.6(72.09)													1(0)	1(0)	1(0.02)	0.88(0.14)	0.34(0.05)	0.54(0.04)	0.42(0.03)
		0.5	-1.46(0.31)	-4.29(0.8)	-1.93(0.22)	-2.32(0.36)	0.61(0.2)	0.3(0.38)	0.07(0.15)	0.28(0.13)	0.26(0.38)	0.95(0.89)	0.04(0.31)	0.27(0.26)	0.21(0.16)	-0.61(0.36)	0.11(0.15)	0.32(0.14)					45.29(67.4)	185.1(194.18)	0.23(0.09)	0.23(0.11)	-796.46(599.19)	-795.08(597.1)	-379.14(541.37)	-5.97(7.28)													1(0)	1(0)	1(0)	0.81(0.21)	0.43(0.04)	0.07(0.01)	0.17(0.02)
	1	0	-0.27(0.27)	-0.96(0.19)	-0.71(0.11)	-0.82(0.08)	0.46(0.23)	0.16(0.13)	0.21(0.08)	0.21(0.06)	-1.02(0.5)	0.37(0.25)	0.14(0.16)	0.24(0.11)	0.6(0.25)	0.28(0.13)	0.16(0.09)	0.17(0.05)					0.52(0.22)	1.25(0.65)	0.7(0.13)	0.95(0.16)	-805.19(598.59)	-803.71(587.01)	-771.4(586.38)	-801.46(600.91)													1(0)	1(0)	1(0)	1(0)	0.44(0.06)	0.48(0.04)	0.48(0.03)
		0.2	-1.98(0.54)	-1.69(0.27)	-1.58(0.19)	-1.21(0.11)	-0.01(0.34)	0.02(0.18)	0.2(0.12)	0.15(0.07)	0.36(0.68)	0.18(0.35)	0.33(0.25)	0.25(0.15)	-0.29(0.34)	0.16(0.18)	0.1(0.12)	0.08(0.07)					0.46(0.47)	1.27(1.4)	0.32(0.08)	0.48(0.08)	-814.47(617)	-786.13(605.11)	-427.19(492.61)	-608.51(343.87)													1(0)	1(0)	1(0)	1(0)	0.22(0.04)	0.28(0.04)	0.25(0.02)
		0.5	NA	NA	NA	-2.04(0.95)	NA	NA	NA	0.33(0.24)	NA	NA	NA	0.72(0.46)	NA	NA	NA	0.26(0.22)					NA	NA	NA	0.32(0.31)	NA	NA	NA	0.25(3.05)													NA	NA	NA	0.35(0.32)	NA	NA	NA
	2	0	-0.53(0.28)	-0.88(0.22)	-0.73(0.11)	-0.78(0.09)	0.45(0.21)	0.36(0.17)	0.07(0.09)	0.1(0.06)	-0.07(0.42)	0.23(0.29)	-0.08(0.17)	0.16(0.12)	0.05(0.23)	0.05(0.17)	0.33(0.09)	0.16(0.07)					0.51(0.22)	0.52(0.17)	0.72(0.17)	0.61(0.09)	-789.05(594.66)	-802.97(607.28)	-796(597.29)	-925.46(657.77)													1(0)	1(0)	1(0)	1(0)	0.47(0.07)	0.42(0.04)	0.45(0.03)
		0.2	-1.01(0.69)	-1.97(0.5)	NA	-1.58(0.14)	0.17(0.37)	0.51(0.33)	NA	0.1(0.1)	-0.41(0.71)	-0.1(0.72)	NA	0.17(0.2)	0.15(0.33)	0.53(0.38)	NA	0.36(0.11)					1.96(5.58)	0.12(0.06)	NA	0.18(0.03)	-394.02(561.59)	-764.69(486.61)	NA	-122.02(144)													0.9(0.25)	1(0.03)	NA	0.99(0.03)	0.22(0.05)	0.14(0.03)	NA
		0.5	NA	NA	NA	NA	NA	NA	NA	NA	NA	NA	NA	NA	NA	NA	NA	NA					NA	NA	NA	NA	NA	NA	NA	NA													NA	NA	NA	NA	NA	NA	NA
ZINB_m	0	0	-0.66(0.23)	-0.84(0.15)	-0.82(0.1)	-0.75(0.06)	0.01(0.16)	0.31(0.1)	0.25(0.07)	0.16(0.05)	-0.02(0.3)	0.2(0.2)	0.26(0.13)	-0.03(0.09)	0.22(0.15)	0.21(0.09)	0.22(0.07)	0.18(0.05)					49.62(92.81)	82.91(92.79)	43.84(56.45)	67.7(43.7)	-1266.11(518.71)	-1488.49(574.57)	-1104.32(641.08)	-1520(653)	65.89(405.05)	-164.04(435.6)	-60.67(254.49)	-51.8(405)	-755.21(721.16)	-737.26(791.85)	-546.73(721.81)	-451(764)	-548.15(503.33)	-184.69(429.9)	-115.08(242.59)	-1.79(254)	NA	NA	1(0)	NA	NA	NA	0.32(0.04)
		0.2	-1.36(0.32)	-2.44(0.63)	-1.25(0.13)	-1.11(0.08)	0.33(0.23)	-0.39(0.56)	0.18(0.08)	0.11(0.06)	-0.07(0.46)	0.62(0.87)	0.41(0.16)	-0.07(0.12)	0.03(0.26)	-0.47(0.59)	0.25(0.08)	0.18(0.06)					8.16(10.94)	0.18(0.29)	3(1.69)	5.31(5.59)	-1154.29(647.68)	-157.21(104)	-1038.19(625.2)	-1640(564)	206.81(348.9)	-106.75(75.3)	23.1(364.16)	-170(428)	-357.26(624.86)	69.82(62.5)	-446.49(686.3)	-430(861)	-659.34(480.4)	-50.09(48.6)	-44.34(249.8)	156(298)	1(0)	1(0)	1(0)	1(0)	0.57(0.06)	0.57(0.02)	0.59(0.02)
		0.5	-1.41(0.31)	-2.9(0.74)	-2.49(0.25)	-2.89(0.25)	0.62(0.2)	0.36(0.38)	0.52(0.19)	0.62(0.2)	0.21(0.38)	1.18(0.81)	-0.12(0.35)	-0.28(0.37)	0.2(0.16)	-0.07(0.56)	-0.01(0.18)	0.02(0.21)					41.45(52.07)	0.22(0.17)	0.56(0.48)	0.09(0.03)	-1459.21(633.31)	-166.63(124.71)	-790.15(825.61)	-70.86(54.2)	182.23(494.87)	-134.06(185.24)	3.46(268.45)	14.28(17.2)	-718.54(769.44)	-417.96(532.07)	-567.42(656.68)	-47.36(69.9)	-125.62(362.32)	-75(138.29)	-34.49(215.99)	10.48(30.8)	1(0)	1(0)	1(0)	1(0)	0.34(0.04)	0.09(0.02)	0.45(0.03)
	1	0	-0.26(0.26)	-0.72(0.2)	-0.67(0.1)	-0.82(0.08)	0.39(0.24)	0.17(0.13)	0.2(0.07)	0.16(0.05)	-0.93(0.51)	0.2(0.26)	0.17(0.14)	0.23(0.11)	0.57(0.25)	0.2(0.15)	0.07(0.07)	0.13(0.05)					0.54(0.27)	0.98(0.75)	1.7(0.55)	1.32(0.28)	-1892.65(663.82)	-1155.95(563.53)	-697.3(366.92)	-1541.66(550.24)	-681.36(718.95)	434.65(325.04)	245.16(266.36)	-196.73(351.23)	281.58(819.15)	-991.77(597.37)	-1056.28(712.92)	-487.57(832.97)	-365.94(388.27)	-476.66(290.88)	66.37(130.46)	-121.66(340.66)	1(0)	1(0)	1(0)	1(0)	0.44(0.04)	0.11(0.02)	0.13(0.02)
		0.2	-1.93(0.58)	-2.14(0.45)	-1.31(0.16)	-1.24(0.11)	-0.05(0.35)	0.62(0.37)	0.37(0.11)	0.26(0.08)	0.38(0.71)	-0.5(0.7)	0.05(0.22)	0.12(0.15)	-0.24(0.36)	-0.17(0.31)	0.28(0.11)	0.16(0.07)					0.42(0.39)	0.17(0.18)	0.4(0.1)	0.45(0.08)	-1340(625.69)	-1430.45(648.68)	-1370(567.07)	-630.82(342)	-333(594.93)	-34.42(276.67)	78.4(397.39)	23.03(115)	-710(697.53)	343.91(492.74)	-397(815.5)	-728.03(526)	180(488.22)	350.91(444.49)	83(246.49)	162.86(215)	1(0)	1(0)	1(0)	1(0)	0.44(0.06)	0.49(0.05)	0.55(0.03)
		0.5	NA	-1.01(0.22)	NA	-2.22(0.88)	NA	0.1(0.17)	NA	0.81(0.41)	NA	0.21(0.32)	NA	0.81(0.52)	NA	0.13(0.17)	NA	-0.11(0.36)					NA	0.54(0.23)	NA	0.23(0.24)	NA	-1747.56(758.36)	NA	-7.56(9.52)	NA	585.54(737)	NA	6.79(6.49)	NA	-614.46(805.79)	NA	0.18(1.75)	NA	218.5(385.05)	NA	-2.73(2.34)	1(0)	1(0)	1(0)	1(0)	0.21(0.04)	0.12(0.03)	0.3(0.02)
	2	0	-0.43(0.3)	-0.69(0.18)	-0.9(0.14)	-0.74(0.09)	0.35(0.24)	0.22(0.13)	0.17(0.1)	0.12(0.06)	-0.91(0.45)	0.26(0.28)	0.3(0.19)	0.08(0.13)	0.21(0.23)	0.42(0.15)	0.23(0.08)	0.27(0.06)					0.63(0.32)	0.73(0.24)	0.48(0.08)	0.52(0.07)	-1127.29(519.87)	-260.28(111.46)	-1545.66(639.93)	-1579.79(628.15)	-24.51(318.57)	-33.46(38.34)	-4.95(398.81)	61.56(450.09)	-862.58(696.18)	73.44(132.6)	-502.08(772.55)	-512.21(705.06)	-469.32(434.82)	-47.47(42.14)	-8.72(255.64)	-242.14(289.31)	NA	1(0)	NA	0.63(0.4)	NA	0.37(0.04)	NA
		0.2	-1.12(0.51)	-0.96(0.48)	-1.11(0.19)	-1.56(0.15)	0.13(0.41)	-0.41(0.36)	0.13(0.13)	0.1(0.11)	-0.41(0.73)	-1.54(0.66)	-0.12(0.26)	0.15(0.2)	0.14(0.35)	-0.23(0.37)	0.17(0.15)	0.35(0.11)					0.23(0.15)	0.17(0.09)	0.23(0.04)	0.18(0.03)	-1151.48(556.89)	-76.2(36.25)	-238.48(118.58)	-179.44(131)	-36.64(680.53)	-141.29(58.72)	106.04(82.71)	17.34(44.7)	-607.63(732.63)	-1175.14(672.54)	-502.03(437.87)	-823.52(583)	-72.54(366.42)	-116.36(50.85)	-76.83(47.11)	-82.76(91.6)	1(0)	1(0)	1(0)	1(0)	0.4(0.06)	0.49(0.04)	0.41(0.03)
		0.5	NA	-1.12(0.26)	NA	NA	NA	0.27(0.18)	NA	NA	NA	0.03(0.35)	NA	NA	NA	0.53(0.21)	NA	NA					NA	0.43(0.17)	NA	NA	NA	-1348.98(556.08)	NA	NA	NA	66.61(223.24)	NA	NA	NA	-819.78(584.5)	NA	NA	NA	757.3(371.07)	NA	NA	1(0)	1(0)	1(0)	1(0)	0.22(0.04)	0.13(0.02)	0.26(0.02)
ZINB_tau	0	0	-0.18(0.23)	-0.13(0.16)	-0.25(0.11)	-0.07(0.11)	0.07(0.16)	0.07(0.1)	0.19(0.08)	0.14(0.1)	0.13(0.32)	0.07(0.21)	0(0.15)	0.01(0.07)	0.29(0.16)	0.05(0.11)	0.22(0.07)	0.1(0.07)	0(0)	0(0)	0(0.01)	5.4(7.33)	113.29(129.89)	196.07(284.43)	376.03(377.38)	697.63(436.29)																	0.5(0)	0.5(0)	0.5(0)	0.55(0.05)	0.36(0.04)	0.33(0.03)	0.33(0.01)
		0.2	-0.76(0.32)	-0.99(0.27)	-0.62(0.13)	-1.58(0.16)	0.23(0.22)	0.29(0.21)	0.28(0.09)	0.13(0.11)	-0.06(0.48)	-0.38(0.41)	0(0.18)	0.31(0.21)	0.11(0.22)	0.16(0.25)	0.36(0.09)	0.27(0.11)	0(0)	0(0)	0(0)	0(0)	47.22(64.27)	58.7(82.18)	52.45(54.28)	1.5(0.79)																	0.5(0)	0.5(0)	0.5(0)	0.5(0)	0.28(0.03)	0.22(0.02)	0.3(0.01)
		0.5	-0.77(0.34)	-0.86(0.25)	-1.69(0.22)	-2.42(0.23)	0.61(0.24)	0.22(0.17)	0.31(0.15)	-0.02(0.14)	0.14(0.42)	0.25(0.33)	0.31(0.29)	0.56(0.29)	0.14(0.15)	0.33(0.19)	0.02(0.14)	0.2(0.15)	0(0)	0(0)	0(0)	0(0)	59.04(70.59)	6.14(8.44)	47.07(66.62)	0.95(0.67)																	0.5(0)	0.5(0)	0.5(0)	0.5(0)	0.3(0.03)	0.28(0.03)	0.18(0.01)
	1	0	0.26(0.23)	-0.19(0.17)	-0.06(0.06)	-0.05(0.08)	0.27(0.19)	0.2(0.12)	0.16(0.06)	0.15(0.05)	-0.75(0.44)	0.18(0.24)	0.17(0.08)	0.06(0.11)	0.5(0.21)	0.03(0.12)	0.07(0.05)	0.1(0.05)	0.02(0.05)	0(0)	3.28(2.42)	0(0)	3.03(3.08)	109.49(133.73)	66.56(85.51)	14.3(10.13)																	0.5(0)	0.5(0)	0.54(0.03)	0.5(0)	0.41(0.06)	0.37(0.03)	0.4(0.02)
		0.2	-2.33(1.06)	-0.71(0.24)	-0.61(0.15)	-0.89(0.12)	0.86(0.68)	-0.28(0.2)	0.36(0.11)	0.29(0.09)	-354.33(208.18)	-0.7(0.39)	0.06(0.21)	0.14(0.17)	2.41(1.82)	0.07(0.18)	0.29(0.1)	0.27(0.09)	0(0)	0(0)	0(0)	0(0)	57.01(154.31)	61.87(79.8)	2.52(1.6)	1.19(0.34)																	0.5(0)	0.5(0)	0.5(0)	0.5(0)	0.08(0.02)	0.24(0.02)	0.29(0.02)
		0.5	NA	NA	NA	-2.66(0.3)	NA	NA	NA	0.59(0.2)	NA	NA	NA	0.57(0.39)	NA	NA	NA	0.26(0.21)	NA	NA	NA	0(0)	NA	NA	NA	0.17(0.06)																	NA	NA	NA	0.5(0)	NA	NA	NA
	2	0	0.05(0.4)	-0.14(0.19)	-0.19(0.12)	-0.06(0.08)	0.45(0.31)	0.39(0.16)	0.21(0.08)	0.2(0.06)	-0.32(0.58)	0.3(0.27)	0(0.16)	0.11(0.12)	0.44(0.28)	0.12(0.13)	0.3(0.08)	0.1(0.06)	0(0)	0(0)	0(0)	0(0)	0.94(0.74)	2.56(2.14)	13.31(12.67)	3.1(1.06)																	0.5(0)	0.5(0)	0.5(0)	0.5(0)	0.3(0.05)	0.39(0.04)	0.38(0.02)
		0.2	-1.02(0.46)	-1.51(0.5)	-0.49(0.18)	-0.87(0.14)	0.53(0.39)	0.1(0.34)	0.11(0.12)	0.09(0.1)	0.16(0.65)	0.48(0.65)	-0.06(0.25)	0.13(0.19)	0.69(0.43)	0.62(0.32)	0.24(0.14)	0.35(0.11)	0.01(0.02)	0(0)	0(0)	0(0)	1.54(2.67)	0.24(0.12)	0.69(0.2)	0.49(0.1)																	0.5(0)	0.5(0)	0.5(0)	0.5(0)	0.21(0.04)	0.15(0.03)	0.25(0.02)
		0.5	NA	NA	NA	NA	NA	NA	NA	NA	NA	NA	NA	NA	NA	NA	NA	NA	NA	NA	NA	NA	NA	NA	NA	NA																	NA	NA	NA	NA	NA	NA	NA
ZIP_inter	0	0	-0.71(0.21)	-1.34(0.19)	-0.88(0.1)	-0.87(0.07)	0.02(0.14)	0.23(0.12)	0.19(0.06)	0.16(0.04)	0.02(0.29)	0.62(0.24)	0.35(0.13)	0.32(0.09)	0.24(0.14)	0.18(0.11)	0.1(0.06)	0.24(0.05)									-794.66(607.49)	-797.67(598.1)	-815.16(616.98)	-403.38(574.92)													1(0)	1(0)	1(0)	0.99(0.02)	0.63(0.02)	0.5(0.02)	0.59(0.01)
		0.2	-1.44(0.28)	-0.76(0.32)	-0.69(0.2)	-1.08(0.32)	0.29(0.2)	0.28(0.16)	0.07(0.09)	-0.02(0.13)	-0.08(0.41)	0.47(0.31)	0.15(0.19)	0.15(0.27)	0.15(0.19)	0.11(0.15)	0.23(0.09)	0.03(0.13)									-799.58(596.67)	0.09(0.65)	-0.04(0.33)	1.38(0.35)													1(0)	0.47(0.12)	0.51(0.08)	0.21(0.06)	0.4(0.03)	0.3(0.05)	0.31(0.03)
		0.5	-1.46(0.3)	-0.1(0.46)	-0.42(0.4)	-0.49(0.23)	0.6(0.19)	0.58(0.38)	-0.12(0.22)	0.38(0.15)	0.26(0.36)	-0.19(0.84)	-0.56(0.42)	-0.16(0.29)	0.21(0.15)	-0.27(0.3)	0.13(0.26)	0.12(0.15)									-805.72(605.48)	2.37(0.43)	1.84(0.37)	1.92(0.23)													1(0)	0.09(0.04)	0.14(0.05)	0.13(0.03)	0.46(0.02)	0.07(0.02)	0.08(0.02)
	1	0	0.28(0.22)	-0.19(0.2)	-0.51(0.13)	-0.33(0.09)	0.18(0.15)	0.02(0.1)	0.29(0.07)	0.1(0.05)	-0.63(0.36)	0.01(0.21)	0.38(0.14)	0.12(0.1)	0.47(0.17)	0.15(0.1)	0.19(0.07)	0.25(0.05)									-0.03(0.5)	-0.96(1.1)	-0.91(0.32)	-0.54(0.18)													0.5(0.11)	0.69(0.1)	0.71(0.06)	0.63(0.04)	0.51(0.06)	0.52(0.07)	0.5(0.04)
		0.2	-2.44(0.52)	-0.34(0.32)	-0.56(0.21)	-0.17(0.3)	0.56(0.4)	0.21(0.18)	0.21(0.11)	0.23(0.18)	-789.82(593.48)	0.17(0.31)	0.74(0.22)	-0.22(0.36)	0.74(0.42)	0.42(0.14)	0.11(0.11)	0.23(0.15)									-807.36(613.1)	0.71(0.33)	0.92(0.19)	2.81(0.25)													1(0)	0.33(0.07)	0.29(0.04)	0.06(0.01)	0.14(0.02)	0.27(0.04)	0.23(0.02)
		0.5	-1.57(0.31)	-0.03(71.2)	-0.63(0.44)	-0.23(0.27)	0.69(0.24)	73.42(49.64)	0.32(0.28)	0.05(0.17)	-0.16(0.41)	-162.73(70.93)	0.4(0.6)	-0.59(0.36)	-0.03(0.19)	-177.62(292.84)	0.11(0.28)	-0.29(0.16)									-504.37(534.39)	3.72(0.91)	2.61(0.37)	2.4(0.25)													0.99(0.07)	0.03(0.03)	0.07(0.03)	0.09(0.02)	0.39(0.03)	0.01(0.01)	0.05(0.01)
	2	0	-0.22(0.28)	0.18(0.18)	0.05(0.12)	-0.24(0.1)	0.02(0.15)	0.32(0.12)	0.14(0.07)	0.32(0.05)	0.29(0.3)	-0.16(0.24)	0.46(0.14)	0.33(0.11)	0.21(0.13)	0.27(0.11)	0.16(0.07)	0.06(0.06)									-0.5(0.6)	0.34(0.23)	0.25(0.13)	0.1(0.12)													0.61(0.12)	0.42(0.06)	0.44(0.03)	0.48(0.03)	0.53(0.08)	0.39(0.04)	0.43(0.03)
		0.2	-0.51(0.45)	-0.41(0.51)	-3.55(0.94)	0.14(0.14)	0.26(0.25)	0.02(0.29)	-0.26(0.36)	0.23(0.08)	0.45(0.51)	-0.19(0.55)	-0.88(0.77)	0.07(0.17)	0.21(0.27)	0.68(0.44)	-0.04(0.36)	0.2(0.08)									0.77(0.47)	1.71(0.4)	-17.93(15.89)	1.64(0.12)													0.32(0.1)	0.16(0.06)	0.84(0.3)	0.16(0.02)	0.25(0.05)	0.1(0.02)	0.03(0.01)
		0.5	-75.14(25.38)	0.17(0.17)	-0.65(0.45)	-0.15(0.11)	3.06(3.83)	0.07(0.12)	0.55(0.28)	0.14(0.06)	55.98(27.85)	0.11(0.24)	0.31(0.49)	0.31(0.13)	49.89(61.36)	0.18(0.12)	-0.2(0.34)	0.3(0.06)									-10.07(20.62)	0.49(0.23)	2.67(0.36)	0.8(0.12)													0.41(0.43)	0.38(0.05)	0.07(0.02)	0.31(0.02)	0.02(0.02)	0.37(0.04)	0.05(0.01)
ZIP_m	0	0	-0.65(0.21)	-1.32(0.19)	-0.88(0.1)	-0.88(0.07)	0.01(0.14)	0.24(0.12)	0.19(0.06)	0.16(0.04)	-0.05(0.29)	0.61(0.24)	0.35(0.13)	0.32(0.09)	0.23(0.14)	0.19(0.12)	0.1(0.06)	0.24(0.05)									-1235.46(680.92)	-1489.68(619.42)	-1500.71(627.87)	-748.73(294.47)	149.68(501.93)	197.73(430.29)	-101.82(381.86)	16.61(167.96)	-877.37(733.35)	-360.91(737.99)	-504.19(728.57)	-480.25(554.69)	-321.65(481.72)	188.79(375.91)	-68.29(332.58)	27.03(126.77)	1(0)	1(0)	1(0)	1(0)	0.62(0.02)	0.5(0.02)	0.59(0.01)
		0.2	-1.38(0.3)	-1.4(0.24)	-1.16(0.34)	-0.96(0.38)	0.33(0.21)	0.21(0.16)	0.08(0.09)	0.03(0.27)	-0.09(0.43)	0.33(0.3)	-0.06(0.35)	-0.4(0.61)	0.06(0.23)	0.14(0.12)	0.19(0.11)	0.03(0.2)									-1290.82(517)	-365.23(305.34)	-42.16(44.83)	1.54(0.47)	208.04(320.31)	92.55(163.31)	-7.47(15.81)	0.06(0.37)	-378.47(750.03)	-308.73(480.6)	-748.56(464.82)	-0.89(0.99)	-602.67(532.81)	-56.86(115.87)	-11.29(21.9)	-0.01(0.27)	1(0)	1(0)	1(0)	0.26(0.09)	0.39(0.03)	0.45(0.02)	0.42(0.03)
		0.5	-1.44(0.3)	-1.08(0.65)	-2.11(0.23)	-0.94(0.32)	0.58(0.2)	1.28(0.49)	-0.59(0.21)	0.65(0.25)	0.25(0.36)	1.14(0.96)	-0.54(0.36)	0.44(0.39)	0.21(0.15)	-0.65(0.33)	0.87(0.28)	-0.26(0.24)									-1250(510.02)	0.69(1.15)	-67.93(23.16)	1.18(0.45)	-114.15(409.2)	1.14(0.89)	-46.64(16.33)	0.48(0.35)	-188.89(736.89)	2.67(1.46)	-5.18(8.02)	1.06(0.51)	-120.46(290.91)	-1.27(0.62)	68.34(23.35)	-0.62(0.3)	1(0)	0.14(0.1)	1(0)	0.16(0.05)	0.46(0.02)	0.08(0.02)	0.13(0.01)
	1	0	-0.11(0.35)	-0.56(0.14)	-0.74(0.2)	-0.49(0.12)	0.19(0.23)	0(0.09)	0.32(0.09)	0.2(0.07)	-0.66(0.47)	0.03(0.19)	0.37(0.18)	0.26(0.14)	0.44(0.19)	0.13(0.1)	0.19(0.07)	0.28(0.07)									-25.94(25.29)	-1339.52(514.97)	-16.6(16.08)	-1.25(0.56)	-12.3(13.31)	-129.39(297.58)	2.22(5.88)	0.42(0.29)	-31.68(51.68)	-497.57(800.47)	1.44(7.04)	0.53(0.47)	-7.93(11.59)	-268.66(391.07)	0.68(3.33)	0.14(0.21)	0.84(0.25)	1(0)	0.92(0.11)	0.72(0.07)	0.65(0.12)	0.71(0.01)	0.61(0.07)
		0.2	-2.35(1.28)	-0.17(0.38)	-0.57(0.31)	-0.15(0.32)	0.75(0.68)	0.04(0.29)	0.06(0.13)	0.24(0.25)	-770.05(639.35)	-0.16(0.54)	0.8(0.34)	-0.42(0.49)	1.42(2.08)	0.38(0.17)	0.16(0.13)	0.2(0.2)									-481.35(562.98)	1.17(0.6)	0.88(0.48)	2.93(0.35)	-70.79(364.81)	-0.46(0.51)	-0.39(0.2)	0.02(0.27)	1463.11(675.95)	-10.93(19.82)	0.11(0.52)	-0.31(0.53)	-339.22(1312.48)	-0.22(0.33)	0.18(0.19)	-0.08(0.24)	0.36(0.48)	0.47(0.32)	0.28(0.06)	0.06(0.02)	0.11(0.02)	0.29(0.06)	0.23(0.02)
		0.5	-1.58(0.3)	-56.91(25.61)	-2.66(0.88)	-0.26(0.31)	0.72(0.25)	14.72(83.43)	0.88(0.4)	-0.24(0.26)	-0.16(0.42)	100.5(138.62)	2.44(0.97)	-0.48(0.58)	-0.06(0.2)	295.86(113.53)	0.43(0.36)	-0.27(0.22)									-1550.51(652.1)	-193.94(168.35)	-7.37(11.65)	2.3(0.33)	89.59(507.87)	20.42(254.94)	1.13(0.69)	-0.46(0.29)	-452.63(727.77)	255.46(284.67)	10.33(11.7)	0.28(0.62)	-108.76(419.32)	929.86(314.22)	0.72(0.66)	0.01(0.26)	1(0)	0.5(0.5)	0.48(0.38)	0.08(0.03)	0.39(0.03)	0.01(0.01)	0.06(0.01)
	2	0	-0.61(0.21)	0.17(0.2)	0.04(0.15)	-0.19(0.12)	-0.05(0.13)	0.31(0.15)	0.16(0.07)	0.34(0.07)	0.2(0.27)	-0.16(0.28)	0.46(0.17)	0.24(0.14)	0.19(0.12)	0.24(0.13)	0.16(0.08)	-0.01(0.08)									-1197.45(504.1)	0.36(0.36)	0.21(0.25)	0.22(0.2)	-1036.35(437.38)	-0.02(0.27)	0.06(0.14)	0.06(0.13)	-1431.52(554.32)	-0.09(0.55)	0.02(0.3)	-0.26(0.25)	-367.05(178.81)	-0.18(0.24)	-0.01(0.14)	-0.18(0.14)	1(0)	0.42(0.08)	0.45(0.04)	0.48(0.04)	0.73(0.02)	0.4(0.05)	0.44(0.03)
		0.2	-1.57(0.36)	-2.13(0.33)	-3.86(0.49)	0.13(0.15)	0.27(0.23)	0.11(0.23)	-0.57(0.65)	0.27(0.09)	0.35(0.5)	-0.24(0.47)	-0.53(0.83)	0.09(0.2)	0.27(0.26)	1.06(0.41)	-0.16(0.45)	0.15(0.09)									-118.49(42.75)	-211.53(93.67)	-59.11(17.85)	1.64(0.18)	19.42(32.75)	-1.1(26.11)	-11.97(31.22)	0.09(0.13)	28.76(82)	-763.46(804.72)	28.46(19.28)	0.05(0.25)	-11.27(27.78)	215.17(98.18)	0.46(19.98)	-0.15(0.12)	1(0)	1(0)	1(0)	0.16(0.02)	0.43(0.04)	0.19(0.02)	0.04(0.01)
		0.5	-63.34(22.42)	-0.02(0.22)	-1.43(0.69)	-0.23(0.14)	3.3(2.8)	-0.11(0.13)	0.64(0.42)	0.1(0.08)	44.68(26.29)	0.58(0.28)	1.04(0.7)	0.42(0.17)	49.75(45.82)	-0.08(0.14)	-0.82(0.52)	0.31(0.07)									-870.03(702.41)	-0.32(0.58)	1.52(1)	0.64(0.21)	56.8(83.13)	-0.46(0.28)	0.03(0.54)	-0.1(0.11)	326.52(421.79)	1.38(0.66)	1.26(1)	0.28(0.25)	1115.73(605.29)	-0.65(0.31)	-0.95(0.71)	0.01(0.11)	1(0)	0.41(0.08)	0.12(0.09)	0.32(0.03)	0.02(0.01)	0.41(0.05)	0.06(0.01)
ZIP_tau	0	0	-0.17(0.23)	-0.69(0.21)	-0.3(0.11)	0(0.01)	0.07(0.16)	0.21(0.14)	0.13(0.07)	0.03(0.02)	0.12(0.32)	0.53(0.27)	0.28(0.14)	0.05(0.03)	0.29(0.16)	0.14(0.14)	0.06(0.07)	0.04(0.02)	0(0)	0(0)	0(0.05)	14.33(8.91)																					0.5(0)	0.5(0)	0.5(0)	0.59(0.03)	0.36(0.04)	0.31(0.02)	0.33(0.02)
		0.2	-0.74(0.32)	-0.83(0.24)	-0.68(0.14)	-1.79(0.38)	0.23(0.22)	0.29(0.16)	0.07(0.09)	-0.02(0.11)	-0.08(0.47)	0.48(0.3)	0.14(0.19)	0.16(0.22)	0.1(0.2)	0.12(0.15)	0.23(0.09)	0.02(0.11)	0(0)	0(0)	0(0)	0.29(0.5)																					0.5(0)	0.5(0)	0.5(0)	0.42(0.11)	0.29(0.02)	0.32(0.02)	0.31(0.01)
		0.5	-0.76(0.32)	-1.53(0.34)	-1.79(0.24)	-0.65(0.22)	0.61(0.24)	0.57(0.29)	-0.09(0.17)	0.08(0.06)	0.12(0.4)	-1.15(0.59)	-0.41(0.36)	-0.15(0.1)	0.14(0.15)	0.09(0.27)	0.08(0.18)	0.08(0.05)	0(0.01)	0(0)	0(0)	2.89(1.51)																					0.5(0)	0.5(0)	0.5(0)	0.15(0.04)	0.3(0.03)	0.14(0.02)	0.13(0.01)
	1	0	0.29(0.19)	0.06(0.15)	-0.21(0.11)	-0.15(0.07)	0.18(0.15)	0.02(0.1)	0.26(0.07)	0.1(0.05)	-0.65(0.35)	-0.01(0.21)	0.3(0.14)	0.12(0.1)	0.47(0.17)	0.13(0.11)	0.16(0.07)	0.22(0.05)	0(0.01)	0(0)	0(0.01)	0(0)																					0.5(0)	0.5(0)	0.5(0)	0.5(0)	0.5(0.04)	0.39(0.03)	0.38(0.02)
		0.2	-2.34(0.89)	-0.8(0.24)	-0.92(0.32)	-0.59(0.21)	0.84(0.55)	0.31(0.16)	0.26(0.12)	0.04(0.04)	-356.89(210.55)	0.31(0.29)	0.66(0.31)	0(0.08)	2.35(1.36)	0.52(0.13)	0.06(0.1)	0.05(0.04)	0(0)	0(0)	0.76(1.5)	5.14(2.53)																					0.5(0)	0.5(0)	0.45(0.07)	0.07(0.02)	0.08(0.02)	0.33(0.02)	0.3(0.03)
		0.5	-0.9(0.32)	-3.88(2.16)	-1.9(0.76)	-0.59(0.18)	0.69(0.25)	3.71(6.58)	0.16(0.2)	0.06(0.05)	-0.08(0.47)	-5.34(7.87)	-0.07(0.37)	-0.16(0.1)	0(0.25)	1.08(3.05)	0.01(0.18)	-0.06(0.05)	0(0)	0.01(0.08)	0.94(1.68)	3.96(1.67)																					0.5(0)	0.49(0.04)	0.37(0.18)	0.09(0.02)	0.27(0.03)	0.04(0.01)	0.08(0.02)
	2	0	-0.06(0.23)	0.05(0.16)	-0.04(0.11)	-0.29(0.09)	-0.01(0.15)	0.34(0.12)	0.15(0.07)	0.32(0.05)	0.25(0.3)	-0.17(0.24)	0.49(0.14)	0.35(0.11)	0.18(0.13)	0.3(0.11)	0.18(0.07)	0.06(0.06)	0(0)	0(0)	0(0)	0(0)																					0.5(0)	0.5(0)	0.5(0)	0.5(0)	0.46(0.04)	0.44(0.03)	0.47(0.02)
		0.2	-0.9(0.38)	-1.76(0.36)	-3.21(0.46)	-0.12(0.05)	0.3(0.24)	0.08(0.24)	-0.26(0.36)	0.01(0.01)	0.4(0.49)	0.23(0.49)	-0.88(0.77)	0(0.02)	0.32(0.27)	0.45(0.27)	-0.05(0.36)	0.02(0.01)	0(0)	0(0)	0.01(0.02)	14.5(8.34)																					0.5(0)	0.5(0)	0.49(0.02)	0.19(0.02)	0.32(0.03)	0.18(0.02)	0.03(0.01)
		0.5	-52.76(39.85)	0(0.17)	-1.72(0.95)	-0.56(0.1)	0.1(0.88)	0.11(0.12)	0.41(0.31)	0.19(0.06)	49.17(39.86)	0.03(0.25)	0.01(0.33)	0.31(0.13)	1.11(2.49)	0.25(0.11)	0.06(0.17)	0.37(0.06)	0(0)	0(0)	2.02(3.18)	0(0)																					0.5(0)	0.5(0)	0.3(0.21)	0.5(0)	0.04(0.01)	0.43(0.03)	0.08(0.02)
[truncated: 1 more columns]

## Sheet: Supplementary Table S2
Table S2. Parameter fitting results of different models in simulated data sets (covariate correlation coefficient =0.5)
		Parameter	β_0				β_1				β_2				β_3				τ				θ				γ_0				γ_1				γ_2				γ_3				zero_prob				ARB	ARB	ARB
model	discrete value	n	100	200	500	1000	100	200	500	1000	100	200	500	1000	100	200	500	1000	100	200	500	1000	100	200	500	1000	100	200	500	1000	100	200	500	1000	100	200	500	1000	100	200	500	1000	100	200	500	1000	100	200	500
hurdle	0	0	-0.27(0.31)	-0.18(0.2)	-0.34(0.13)	-0.48(0.11)	0.39(0.16)	0.46(0.11)	0.45(0.07)	0.43(0.05)	0.27(0.29)	0.3(0.21)	0.41(0.13)	0.47(0.1)	0.72(0.16)	0.34(0.11)	0.47(0.05)	0.52(0.05)					108000(108000)	154000(154000)	99800(99800)	73.8(73.8)	-0.37(0.3)	-0.16(0.22)	-0.4(0.15)	-0.09(0.1)	0.49(0.22)	0.59(0.17)	0.65(0.11)	0.75(0.08)	0.55(0.42)	0.57(0.32)	1.02(0.21)	0.65(0.14)	0.48(0.22)	0.89(0.19)	0.82(0.12)	0.77(0.08)	0.58(0.17)	0.74(0.16)	0.67(0.23)	0.7(0.19)	0.81(0.71)	0.79(0.6)	0.79(0.68)
		0.2	0(0.51)	-0.54(0.24)	-0.81(0.26)	-0.4(0.1)	0.35(0.36)	0.48(0.11)	0.66(0.13)	0.64(0.06)	0(0.72)	0.43(0.22)	0.57(0.22)	0.24(0.1)	0.13(0.39)	0.65(0.13)	0.53(0.1)	0.43(0.05)					48500(48500)	94400(94400)	20.2(20.2)	157000(157000)	-2.05(0.5)	-0.2(0.23)	-1.06(0.15)	-0.47(0.1)	-0.07(0.32)	0.47(0.16)	0.28(0.1)	0.49(0.07)	-0.43(0.67)	0.06(0.31)	0.11(0.21)	0.45(0.14)	1.11(0.39)	0.88(0.17)	0.42(0.11)	0.46(0.07)	0.44(0.16)	0.74(0.12)	0.4(0.09)	0.55(0.15)	0.31(0.48)	0.75(0.68)	0.64(0.67)
		0.5	-0.55(0.36)	-0.44(0.27)	-0.59(0.17)	-0.43(0.22)	0.27(0.17)	0.48(0.13)	0.59(0.09)	0.55(0.12)	0.38(0.34)	0.42(0.26)	0.58(0.15)	0.4(0.21)	0.72(0.23)	0.5(0.14)	0.41(0.08)	0.5(0.12)					6530(6530)	50600(50600)	27.5(27.5)	306000(306000)	-0.8(0.32)	-1.13(0.25)	-0.43(0.14)	-2.43(0.17)	0.26(0.23)	0.44(0.16)	0.59(0.1)	0.49(0.11)	0.77(0.45)	1.26(0.33)	0.54(0.2)	0.25(0.21)	0.9(0.27)	0.56(0.17)	0.8(0.11)	0.24(0.1)	0.6(0.19)	0.45(0.26)	0.65(0.18)	0.13(0.06)	0.73(0.73)	0.73(0.75)	0.75(0.7)
	1	0	-0.38(0.36)	-0.88(0.61)	-0.52(0.29)	-0.3(0.16)	0.59(0.17)	0.8(0.22)	0.56(0.11)	0.51(0.08)	1.01(0.35)	0.43(0.4)	0.33(0.21)	0.2(0.13)	0.13(0.19)	0.62(0.21)	0.49(0.12)	0.61(0.07)					3.56(3.56)	0.7(0.7)	0.71(0.71)	1.18(1.18)	-0.29(0.31)	-0.87(0.24)	-0.52(0.14)	-0.61(0.1)	0.38(0.22)	0.43(0.16)	0.6(0.1)	0.49(0.07)	0.57(0.43)	0.44(0.32)	0.47(0.19)	0.61(0.14)	0.69(0.26)	0.66(0.18)	0.5(0.1)	0.57(0.07)	0.65(0.15)	0.53(0.15)	0.55(0.18)	0.55(0.18)	1.06(1.23)	0.94(1.46)	1.07(1.39)
		0.2	-0.73(1.87)	-1.03(0.38)	-0.43(0.22)	-0.47(0.21)	0.73(1.43)	0.89(0.21)	0.39(0.11)	0.47(0.08)	0.05(0.95)	0.82(0.33)	0.95(0.22)	0.43(0.15)	0.58(0.42)	0.42(0.19)	0.5(0.11)	0.41(0.09)					121000(121000)	9.01(9.01)	2.71(2.71)	0.95(0.95)	-3.57(0.89)	-1.03(0.23)	-1.17(0.15)	-0.68(0.1)	0.92(0.57)	0.55(0.16)	0.25(0.1)	0.38(0.07)	-0.28(0.99)	0.77(0.32)	0.49(0.2)	0.33(0.13)	0.86(0.56)	0.26(0.17)	0.33(0.1)	0.22(0.07)	0.12(0.1)	0.35(0.18)	0.35(0.12)	0.42(0.12)	0.19(0.46)	0.7(0.78)	0.91(1.14)
		0.5	0.04(27.04)	-0.51(0.33)	-0.2(0.23)	-0.46(0.17)	6.97(228.36)	0.57(0.15)	0.45(0.12)	0.6(0.08)	-3.21(176.98)	0.6(0.27)	0.45(0.22)	0.51(0.15)	-2.34(359.54)	0.78(0.16)	0.57(0.12)	0.5(0.08)					159000(159000)	5.37(5.37)	2.88(2.88)	1.45(1.45)	-3.97(1.05)	-1.17(0.26)	-1.29(0.16)	-0.99(0.1)	-0.48(0.57)	0.46(0.16)	0.43(0.11)	0.49(0.07)	1.06(1.18)	0.75(0.33)	-0.17(0.22)	0.48(0.14)	0.21(0.52)	0.44(0.17)	0.37(0.12)	0.35(0.07)	0.04(0.05)	0.41(0.19)	0.34(0.11)	0.39(0.16)	1.17(0.55)	1.02(1.55)	0.73(1)
	2	0	-1.14(2.04)	0.06(0.29)	-0.51(0.42)	-1.76(1.12)	0.44(0.47)	0.41(0.14)	0.56(0.14)	0.7(0.11)	0.72(0.62)	0.64(0.28)	0.2(0.25)	0.46(0.21)	0.49(0.43)	0.65(0.15)	0.53(0.11)	0.6(0.12)					0.19(0.19)	1.34(1.34)	0.41(0.41)	0.1(0.1)	-0.81(0.3)	-0.64(0.22)	-0.91(0.15)	-0.82(0.1)	0.38(0.23)	0.32(0.15)	0.52(0.1)	0.46(0.07)	0.09(0.44)	0.18(0.3)	0.48(0.2)	0.4(0.14)	0.53(0.26)	0.47(0.15)	0.38(0.1)	0.53(0.07)	0.49(0.11)	0.52(0.11)	0.43(0.16)	0.49(0.15)	1.14(1.51)	1.48(2.09)	1.2(1.98)
		0.2	0.07(0.55)	-0.2(0.49)	-0.12(0.3)	-2.43(2.38)	0.41(0.24)	0.76(0.25)	0.27(0.12)	0.38(0.11)	0.65(0.58)	0.33(0.42)	0.79(0.28)	0.74(0.22)	0.18(0.31)	0.29(0.23)	0.23(0.13)	0.54(0.13)					3.27(3.27)	2.41(2.41)	1.34(1.34)	0.05(0.05)	-1.66(0.4)	-1.67(0.29)	-1.85(0.18)	-0.86(0.1)	-0.02(0.27)	0.61(0.19)	0.36(0.12)	0.31(0.07)	0.24(0.54)	0.37(0.37)	0.61(0.24)	0.29(0.14)	0.16(0.26)	0.43(0.18)	0.52(0.12)	0.29(0.07)	0.2(0.04)	0.29(0.15)	0.27(0.14)	0.4(0.1)	0.69(0.91)	0.8(1.28)	0.74(1.17)
		0.5	0(0.53)	-0.09(0.67)	0.29(0.35)	-2.12(3.3)	0.46(0.3)	0.24(0.29)	0.01(0.17)	0.66(0.3)	0.46(0.52)	-0.26(0.8)	0.41(0.38)	0.98(0.57)	0.52(0.24)	0.69(0.37)	0.33(0.23)	0.28(0.28)					1.69(1.69)	121000(121000)	20.7(20.7)	0.09(0.09)	-2.3(0.49)	-2.8(0.44)	-3.05(0.31)	-3.03(0.22)	1.25(0.33)	-0.04(0.36)	0.21(0.19)	0.26(0.15)	1.44(0.58)	-0.68(0.73)	0.41(0.4)	0.06(0.29)	0.16(0.28)	0.18(0.35)	0.09(0.19)	0.31(0.14)	0.25(0.27)	0.08(0.05)	0.06(0.03)	0.07(0.02)	0.91(1.66)	0.17(0.51)	0.25(0.57)
inla	0	0	-0.26(0.19)	-0.52(0.16)	-0.53(0.08)	-0.55(0.06)	0.36(0.11)	0.44(0.08)	0.47(0.05)	0.57(0.03)	0.28(0.22)	0.66(0.16)	0.64(0.09)	0.48(0.07)	0.51(0.11)	0.42(0.08)	0.53(0.05)	0.5(0.03)					0.02(0.02)	0.01(0.01)	0.01(0.01)	0(0)																	0.06(0.05)	0.13(0.06)	0.01(0.01)	0.01(0.01)	0.91(0.48)	0.9(0.45)	0.87(0.47)
		0.2	-0.48(0.21)	-0.29(0.19)	-0.62(0.12)	-0.51(0.07)	0.56(0.13)	0.42(0.12)	0.56(0.06)	0.57(0.04)	0.28(0.24)	0.18(0.21)	0.59(0.12)	0.48(0.07)	0.63(0.12)	0.48(0.11)	0.5(0.06)	0.5(0.03)					0.01(0.01)	0.02(0.02)	0.15(0.07)	0(0)																	0.07(0.05)	0.43(0.07)	0.13(0.05)	0.13(0.03)	0.85(0.41)	0.83(0.32)	0.87(0.46)
		0.5	-1.27(0.44)	NA	-0.59(0.26)	NA	0.8(0.27)	NA	0.77(0.17)	NA	0.45(0.43)	NA	0.16(0.27)	NA	0.6(0.21)	NA	0.65(0.16)	NA					0.03(0.04)	NA	0.19(0.14)	NA																	0.45(0.14)	NA	0.79(0.04)	NA	0.67(0.34)	NA	0.48(0.24)
	1	0	-0.42(0.23)	-0.38(0.16)	-0.38(0.12)	-0.46(0.1)	0.47(0.14)	0.53(0.09)	0.53(0.06)	0.46(0.05)	0.94(0.26)	0.54(0.18)	0.47(0.13)	0.6(0.1)	0.38(0.14)	0.44(0.09)	0.49(0.06)	0.53(0.05)					0.35(0.17)	0.38(0.15)	0.74(0.17)	0.88(0.15)																	0.15(0.07)	0.07(0.05)	0.08(0.04)	0.09(0.04)	0.91(0.49)	0.9(0.47)	0.85(0.46)
		0.2	-0.03(0.37)	-0.19(0.21)	-0.34(0.16)	-0.52(0.12)	0.56(0.18)	0.49(0.11)	0.36(0.07)	0.51(0.06)	0.04(0.39)	0.64(0.22)	0.59(0.15)	0.49(0.11)	0.6(0.15)	0.32(0.11)	0.43(0.07)	0.58(0.06)					0.2(0.16)	0.49(0.2)	0.69(0.21)	1.09(0.23)																	0.56(0.09)	0.33(0.07)	0.27(0.07)	0.19(0.06)	0.78(0.33)	0.88(0.41)	0.84(0.38)
		0.5	-2.89(1.45)	-0.12(0.21)	0.16(0.28)	0.09(0.2)	0.44(0.49)	0.42(0.12)	0.5(0.15)	0.37(0.13)	1.62(1.25)	0.39(0.24)	0.08(0.31)	0.18(0.23)	-0.66(0.62)	0.48(0.13)	0.68(0.18)	0.26(0.16)					0.02(0.02)	0.37(0.19)	0.26(0.16)	0.18(0.13)																	0.76(0.14)	0.44(0.07)	0.88(0.02)	0.9(0.02)	0.33(0.29)	0.84(0.33)	0.43(0.19)
	2	0	-0.12(0.26)	-0.67(0.22)	-0.35(0.14)	-0.48(0.1)	0.5(0.14)	0.59(0.13)	0.45(0.08)	0.5(0.05)	0.61(0.28)	0.84(0.25)	0.51(0.15)	0.64(0.11)	0.43(0.15)	0.46(0.13)	0.41(0.07)	0.58(0.06)					0.57(0.26)	1.35(0.32)	1.64(0.24)	1.33(0.17)																	0.25(0.09)	0.08(0.06)	0.05(0.03)	0.06(0.03)	0.92(0.42)	0.82(0.42)	0.84(0.4)
		0.2	0.59(0.32)	-0.69(0.64)	-0.04(0.19)	0.72(0.23)	0.28(0.21)	0.56(0.43)	0.53(0.11)	0.25(0.13)	0.22(0.37)	1(0.67)	0.15(0.19)	-0.23(0.26)	0.21(0.19)	0.26(0.5)	0.32(0.1)	0.17(0.15)					0.26(0.18)	0.04(0.01)	0.72(0.26)	0.46(0.23)																	0.69(0.06)	0.93(0.03)	0.56(0.06)	0.92(0.01)	0.78(0.25)	0.33(0.21)	0.72(0.27)
		0.5	-13.93(6.57)	-0.05(0.32)	-0.23(0.19)	0.47(0.28)	-2.73(1.86)	0.29(0.16)	0.33(0.09)	0.11(0.18)	-32.65(14.6)	0.26(0.35)	0.26(0.18)	-0.02(0.31)	-17.57(8.69)	0.41(0.18)	0.57(0.09)	0.66(0.19)					0.04(0.03)	0.91(0.39)	0.8(0.27)	0.52(0.25)																	0.75(0.14)	0.58(0.08)	0.43(0.07)	0.94(0.01)	0.15(0.21)	0.71(0.29)	0.76(0.32)
NB	0	0	-0.37(0.2)	-0.46(0.12)	-0.5(0.08)	-0.57(0.05)	0.42(0.11)	0.5(0.07)	0.56(0.05)	0.57(0.03)	0.31(0.23)	0.57(0.15)	0.49(0.09)	0.48(0.06)	0.46(0.11)	0.5(0.07)	0.51(0.05)	0.5(0.03)					75.28(102.92)	188.55(193.35)	148.91(165.79)	195.04(155)																					0.73(0.03)	0.76(0.02)	0.77(0.82)
		0.2	-1.23(0.25)	-0.86(0.18)	-0.79(0.1)	-0.78(0.07)	0.45(0.17)	0.43(0.12)	0.54(0.06)	0.61(0.04)	0.72(0.31)	0.66(0.23)	0.6(0.12)	0.47(0.08)	0.75(0.17)	0.56(0.13)	0.52(0.06)	0.52(0.04)					8.53(13.08)	1.04(0.4)	3.48(1.51)	7.52(6.25)																					0.57(0.08)	0.56(0.05)	0.65(0.16)
		0.5	-1.19(0.26)	-0.67(0.14)	-1.99(0.25)	-2.23(0.18)	0.64(0.17)	0.36(0.09)	0.31(0.17)	0.59(0.12)	0.58(0.31)	0.62(0.17)	-0.07(0.34)	0.74(0.22)	0.53(0.19)	0.45(0.09)	0.45(0.17)	0.5(0.12)					6.6(9.04)	15.93(25.4)	0.15(0.05)	0.16(0.03)																					0.55(0.06)	1.42(2.15)	0.15(0.02)
	1	0	-0.56(0.22)	-0.56(0.18)	-0.74(0.11)	-0.5(0.07)	0.5(0.16)	0.65(0.13)	0.49(0.07)	0.55(0.05)	0.34(0.29)	0.45(0.23)	0.78(0.14)	0.44(0.09)	0.54(0.17)	0.85(0.12)	0.54(0.07)	0.53(0.05)					1.87(1.22)	0.87(0.22)	1.02(0.17)	1.19(0.15)																					0.65(0.07)	0.7(0.06)	0.64(0.03)
		0.2	-1.03(0.39)	-0.65(0.2)	-0.73(0.12)	-0.94(0.1)	0.7(0.26)	0.48(0.13)	0.39(0.08)	0.48(0.06)	0.42(0.51)	0.29(0.25)	0.36(0.17)	0.64(0.12)	0.62(0.22)	0.32(0.12)	0.58(0.09)	0.39(0.06)					0.34(0.14)	0.69(0.2)	0.59(0.09)	0.6(0.07)																					0.4(0.59)	0.53(0.05)	0.52(0.03)
		0.5	-1.01(0.38)	-2.38(0.49)	-2.04(0.36)	-1.94(0.22)	0.93(0.3)	0.37(0.3)	0.39(0.24)	0.42(0.13)	0.4(0.53)	1.01(0.63)	-0.74(0.51)	0.63(0.29)	0.01(0.24)	0(0.33)	1.05(0.31)	0.43(0.16)					0.31(0.12)	0.13(0.06)	0.06(0.02)	0.08(0.01)																					0.4(0.06)	0.15(0.03)	0.1(0.01)
	2	0	-0.64(0.32)	-0.57(0.22)	-0.37(0.12)	-0.62(0.09)	0.27(0.18)	0.74(0.15)	0.49(0.08)	0.51(0.06)	0.72(0.41)	0.69(0.28)	0.19(0.16)	0.62(0.11)	0.39(0.2)	0.55(0.17)	0.39(0.08)	0.5(0.06)					0.5(0.18)	0.44(0.09)	0.51(0.07)	0.55(0.05)																					0.56(0.07)	0.6(0.05)	0.57(0.03)
		0.2	-0.63(0.43)	-1.88(0.37)	-1.47(0.21)	-0.98(0.12)	0.95(0.31)	0.29(0.24)	0.99(0.14)	0.48(0.08)	-0.54(0.59)	1.19(0.44)	0.66(0.27)	0.61(0.16)	0.67(0.26)	0.74(0.22)	0.55(0.14)	0.41(0.08)					0.28(0.12)	0.22(0.07)	0.18(0.03)	0.25(0.03)																					0.38(0.6)	0.29(0.04)	0.3(0.02)
		0.5	-0.79(0.48)	-0.94(0.29)	-2.21(0.4)	-1.99(0.22)	0.33(0.33)	0.25(0.19)	0.33(0.35)	0.35(0.15)	0.4(0.65)	0.38(0.43)	0.01(0.55)	0.27(0.3)	0.6(0.39)	0.52(0.22)	0.63(0.34)	0.35(0.15)					0.17(0.06)	0.21(0.05)	0.05(0.01)	0.07(0.01)																					0.34(0.05)	0.34(0.78)	0.08(0.01)
P	0	0	-0.38(0.2)	-0.51(0.13)	-0.5(0.08)	-0.42(0.05)	0.42(0.11)	0.45(0.07)	0.49(0.05)	0.5(0.03)	0.32(0.23)	0.63(0.15)	0.46(0.09)	0.45(0.06)	0.46(0.11)	0.5(0.06)	0.53(0.05)	0.48(0.03)																													0.75(0.02)	0.87(0.02)	0.71(0.01)
		0.2	-1.19(0.22)	-0.58(0.13)	-0.86(0.09)	-0.92(0.07)	0.41(0.13)	0.43(0.08)	0.54(0.06)	0.55(0.04)	0.67(0.25)	0.35(0.16)	0.53(0.11)	0.61(0.08)	0.74(0.13)	0.31(0.08)	0.52(0.05)	0.44(0.04)																													0.68(0.03)	0.84(0.01)	0.74(0.01)
		0.5	-1.23(0.25)	-0.77(0.14)	-2.24(0.19)	-1.6(0.09)	0.65(0.15)	0.49(0.08)	0.44(0.1)	0.51(0.06)	0.64(0.27)	0.61(0.16)	0.92(0.21)	0.62(0.11)	0.51(0.16)	0.65(0.07)	0.28(0.09)	0.43(0.05)																													0.64(0.03)	0.79(0.02)	0.37(0.01)
	1	0	-0.31(0.17)	-0.67(0.14)	-0.56(0.08)	-0.62(0.06)	0.55(0.1)	0.38(0.07)	0.74(0.05)	0.51(0.03)	0.11(0.19)	0.57(0.15)	0.41(0.09)	0.56(0.07)	0.53(0.09)	0.62(0.08)	0.53(0.04)	0.51(0.03)																													1.06(0.03)	0.98(0.02)	1.05(0.01)
		0.2	-0.93(0.22)	-12.68(4.87)	-1.13(0.11)	-1.18(0.08)	0.38(0.15)	1.41(0.29)	0.74(0.06)	0.5(0.05)	0.18(0.28)	10.13(4.84)	0.66(0.11)	0.55(0.09)	0.47(0.14)	1.21(0.21)	0.68(0.05)	0.52(0.04)																													0.76(0.04)	0.2(0.02)	0.9(0.01)
		0.5	-3.13(0.59)	-2.26(0.27)	-1.38(0.13)	-1.91(0.12)	0.86(0.39)	0.85(0.14)	0.49(0.07)	0.32(0.08)	0.32(0.59)	1.06(0.29)	0.66(0.14)	-0.05(0.16)	0.62(0.24)	0.47(0.13)	0.55(0.06)	0.34(0.08)																													0.21(0.03)	0.49(0.03)	0.76(0.02)
	2	0	-0.46(0.16)	-0.36(0.12)	-0.44(0.08)	-0.39(0.05)	0.75(0.1)	0.47(0.07)	0.46(0.05)	0.52(0.03)	0.36(0.18)	0.37(0.14)	0.43(0.09)	0.52(0.06)	0.63(0.08)	0.55(0.07)	0.46(0.05)	0.41(0.03)																													1.37(0.04)	1.21(0.03)	1.24(0.02)
		0.2	-0.84(0.23)	-1.2(0.17)	-1.09(0.11)	-1.35(0.08)	1.01(0.15)	0.5(0.1)	0.36(0.06)	0.58(0.05)	-0.33(0.25)	0.81(0.2)	0.62(0.13)	0.65(0.1)	0.94(0.13)	0.48(0.1)	0.29(0.06)	0.59(0.04)																													0.92(0.04)	0.83(0.03)	0.82(0.02)
		0.5	-1.79(0.36)	-2.17(0.29)	-2.96(0.27)	-2.72(0.16)	0.93(0.22)	-0.24(0.15)	0.17(0.13)	0.53(0.09)	0.18(0.39)	0.44(0.33)	1.09(0.29)	0.39(0.17)	-0.19(0.19)	0.73(0.16)	0.59(0.14)	0.82(0.1)																													0.48(0.04)	0.39(0.03)	0.23(0.01)
ZINB_inter	0	0	-0.37(0.2)	-0.37(0.13)	-0.54(0.08)	-0.47(0.05)	0.42(0.11)	0.52(0.08)	0.45(0.05)	0.49(0.03)	0.31(0.23)	0.29(0.14)	0.49(0.1)	0.44(0.06)	0.46(0.11)	0.52(0.07)	0.52(0.05)	0.52(0.03)					132.82(128.82)	147.65(155.4)	245.2(221.58)	159.91(140.08)	-807.42(606.18)	-788.03(587.36)	-797.77(611.04)	-792.38(599.1)													1(0.01)	1(0)	1(0)	1(0)	0.74(0.03)	0.77(0.02)	0.73(0.01)
		0.2	-1.22(0.25)	-0.79(0.18)	-0.74(0.09)	-0.55(0.09)	0.45(0.17)	0.51(0.11)	0.5(0.06)	0.5(0.04)	0.7(0.31)	0.6(0.21)	0.54(0.11)	0.49(0.08)	0.75(0.18)	0.46(0.09)	0.35(0.06)	0.53(0.04)					6.47(14.02)	2.35(1.08)	6.94(5.09)	55.34(51.05)	-800.34(599.58)	-799.39(600.11)	-801.44(612.05)	-1.29(0.27)													1(0)	1(0)	1(0.01)	0.78(0.04)	0.56(0.07)	0.65(0.05)	0.66(0.03)
		0.5	-1.2(0.26)	NA	-1.68(0.65)	-1.1(0.72)	0.64(0.17)	NA	0.57(0.15)	0.46(0.11)	0.6(0.29)	NA	0.58(0.29)	0.25(0.22)	0.53(0.18)	NA	0.72(0.16)	0.41(0.11)					19.47(24.66)	NA	4.02(6.16)	1.67(1.85)	-805.41(605.94)	NA	-395.64(582.35)	-3.22(6.74)													1(0.01)	NA	0.65(0.35)	0.52(0.36)	0.58(0.06)	NA	0.17(0.02)
	1	0	-0.53(0.22)	-0.31(0.16)	-0.63(0.11)	-0.52(0.08)	0.49(0.17)	0.39(0.12)	0.6(0.08)	0.53(0.05)	0.31(0.29)	0.41(0.22)	0.46(0.15)	0.41(0.1)	0.53(0.16)	0.47(0.12)	0.46(0.07)	0.5(0.05)					1.97(1.32)	0.82(0.2)	0.88(0.15)	1(0.11)	-799.78(633.02)	-783.77(594.66)	-806.51(607.55)	-809.31(609.24)													1(0)	1(0)	1(0)	1(0)	0.66(0.07)	0.66(0.05)	0.6(0.03)
		0.2	-0.8(0.46)	-1.3(0.22)	-0.87(0.14)	-1.15(0.93)	0.1(0.4)	0.65(0.15)	0.65(0.1)	0.62(0.12)	-0.11(0.78)	0.63(0.28)	0.42(0.19)	0.43(0.26)	0.4(0.25)	0.65(0.16)	0.44(0.1)	0.58(0.12)					0.17(0.07)	0.73(0.24)	0.45(0.07)	1.36(1.86)	-793.1(592.67)	-975.03(612.8)	-499.04(507.96)	-183.34(197.65)													1(0.01)	1(0)	1(0)	0.6(0.4)	0.29(0.05)	0.44(0.04)	0.45(0.03)
		0.5	NA	NA	-1.19(0.9)	-1.25(0.59)	NA	NA	0.31(0.22)	0.43(0.14)	NA	NA	0.42(0.38)	0.12(0.28)	NA	NA	0.55(0.21)	0.57(0.15)					NA	NA	1.16(1.62)	0.27(0.28)	NA	NA	-168.22(198.7)	-0.99(2.3)													NA	NA	0.59(0.41)	0.6(0.27)	NA	NA	0.13(0.02)
	2	0	-0.58(0.38)	-0.43(0.22)	-0.54(0.12)	-0.63(0.09)	0.53(0.27)	0.86(0.16)	0.55(0.08)	0.5(0.06)	0.27(0.52)	0.05(0.31)	0.51(0.16)	0.6(0.12)	0.88(0.29)	0.51(0.15)	0.5(0.08)	0.52(0.06)					0.29(0.08)	0.37(0.08)	0.6(0.09)	0.45(0.05)	-814.79(610.75)	-792.01(606.14)	-789.82(596.34)	-804.98(604.23)													1(0)	1(0.01)	1(0)	1(0)	0.46(0.07)	0.53(0.05)	0.6(0.03)
		0.2	-1.12(0.41)	-0.75(0.28)	-0.2(0.37)	-2.23(0.71)	0.5(0.28)	0.16(0.2)	0.57(0.1)	0.49(0.2)	0.32(0.55)	0.2(0.38)	0.18(0.21)	1.13(0.39)	0.72(0.32)	0.37(0.2)	0.41(0.1)	0.81(0.23)					0.32(0.14)	0.24(0.06)	1.1(0.72)	0.09(0.12)	-802.97(609.51)	-139.87(175.52)	-170.46(410.13)	-9.25(9.48)													1(0)	1(0.01)	0.59(0.24)	0.77(0.31)	0.36(0.06)	0.36(0.04)	0.37(0.03)
		0.5	NA	NA	-0.91(0.15)	-1.73(0.98)	NA	NA	0.6(0.1)	0.82(0.2)	NA	NA	0.41(0.2)	0.36(0.38)	NA	NA	0.56(0.11)	0.22(0.18)					NA	NA	0.33(0.05)	0.35(0.6)	NA	NA	-866.04(511.55)	-13.39(13.11)													NA	NA	1(0)	0.7(0.4)	NA	NA	0.42(0.03)
ZINB_m	0	0	-0.32(0.2)	-0.3(0.12)	-0.5(0.08)	-0.57(0.06)	0.36(0.12)	0.48(0.07)	0.56(0.05)	0.57(0.03)	0.31(0.23)	0.22(0.14)	0.49(0.09)	0.48(0.06)	0.46(0.12)	0.56(0.07)	0.51(0.05)	0.5(0.03)					664.92(625.6)	225.77(301.14)	175.09(223.29)	160.36(112)	-1539.82(522.5)	-1434.73(693.16)	-1607.24(678.41)	-1097.26(727)	-692.34(510.52)	170.18(481.62)	-59.4(398.18)	-88.34(420)	-95.25(679.15)	-761.92(748.92)	-373.3(775.4)	-648.11(720)	-97.7(421.38)	-159.16(368.15)	34.37(306.93)	-10.6(215)	1(0)	1(0)	1(0)	1(0)	0.72(0.03)	0.75(0.02)	0.77(0.02)
		0.2	-1.22(0.25)	-0.68(0.15)	-0.8(0.11)	-0.76(0.07)	0.45(0.17)	0.44(0.08)	0.55(0.06)	0.61(0.04)	0.71(0.31)	0.6(0.17)	0.6(0.12)	0.46(0.08)	0.75(0.17)	0.42(0.08)	0.52(0.06)	0.51(0.04)					4.51(6)	154.98(157.24)	3.46(1.33)	6.18(2.29)	-1584.62(641.95)	-1690.99(654.33)	-1518.3(615.02)	-140.91(86)	-14.48(434.06)	61.29(441.31)	-52.01(399.14)	-12.75(16.4)	-207.87(826.91)	-449.18(769.9)	-528.33(727.06)	-414.85(541)	-197.77(449.52)	-28.44(530.36)	-154.11(335.54)	-78.24(70.8)	1(0)	1(0)	1(0)	1(0)	0.56(0.07)	0.74(0.02)	0.65(0.03)
		0.5	-1.18(0.25)	-0.66(0.13)	-0.62(0.2)	-1.32(0.85)	0.56(0.16)	0.35(0.09)	0.46(0.09)	0.51(0.13)	0.64(0.29)	0.61(0.17)	0.69(0.2)	0.57(0.25)	0.73(0.21)	0.45(0.09)	0.55(0.09)	0.45(0.12)					22.04(30.84)	11.66(13.04)	92.1(67.57)	3.73(4.9)	-1587(562.83)	-1055.34(620.05)	-0.02(0.39)	-47.97(83.9)	-228.88(203.94)	-159.22(310.99)	0.11(0.18)	-16.1(27.8)	96.57(381.54)	-678.34(677.15)	-0.03(0.37)	-495.91(653)	937.87(374.17)	-192.55(273.78)	0.4(0.19)	0.46(10.6)	1(0)	1(0)	0.5(0.07)	0.6(0.4)	0.56(0.05)	0.71(0.04)	0.37(0.03)
	1	0	-0.51(0.22)	-0.53(0.16)	-0.57(0.1)	-0.55(0.08)	0.47(0.17)	0.63(0.11)	0.49(0.07)	0.53(0.05)	0.34(0.28)	0.51(0.2)	0.66(0.14)	0.58(0.1)	0.48(0.17)	0.53(0.1)	0.55(0.07)	0.53(0.05)					2.77(2.75)	1.55(0.5)	1.1(0.18)	0.96(0.1)	-1491.18(467.68)	-1626.09(653.58)	-1848.55(678.49)	-660.32(700)	-143.99(530.63)	-30.41(449.64)	530.9(608.12)	-45.79(205.86)	-17.9(754.32)	-402.32(629.29)	-595.45(705.65)	-694.32(668.22)	-347.6(382.87)	-235.24(567.57)	-225.73(322.98)	27.31(153.88)	1(0)	1(0)	1(0)	1(0)	0.67(0.08)	0.71(0.05)	0.68(0.03)
		0.2	-0.87(0.44)	-1.3(0.48)	-2.31(0.39)	-1.46(0.15)	0.61(0.26)	0.35(0.23)	0.21(0.27)	0.44(0.09)	0.24(0.58)	0.57(0.53)	0.31(0.55)	0.54(0.19)	0.65(0.23)	0.69(0.28)	0.63(0.3)	0.4(0.1)					0.35(0.15)	0.2(0.06)	0.05(0.02)	0.18(0.02)	-1052.98(474.87)	-156.13(97.32)	-134.19(74.22)	-124.7(40.27)	-600.37(425.07)	-243.92(141.04)	22.65(31.47)	4.49(31.6)	-1311.57(708.08)	-1031.63(531.72)	-664.68(494.49)	-309.05(208.33)	200.19(260.4)	-93(85.69)	-44.84(57.44)	-22.3(20.83)	1(0)	1(0)	1(0)	1(0)	0.4(0.06)	0.28(0.04)	0.09(0.01)
		0.5	NA	-0.66(0.2)	-2.13(0.39)	-2.33(0.23)	NA	0.44(0.14)	0.31(0.26)	0.76(0.17)	NA	0.38(0.28)	0.23(0.52)	0.3(0.31)	NA	0.49(0.15)	0.32(0.31)	0.61(0.17)					NA	0.53(0.14)	0.05(0.01)	0.08(0.02)	NA	-1795.22(563.6)	-40.29(21.34)	-67.5(26.32)	NA	52.29(260.46)	10.55(17.88)	13.86(29.35)	NA	291.66(741.91)	-105.74(98.28)	-186(85.59)	NA	385.05(426.76)	15.84(21.42)	-2.09(25.82)	NA	1(0)	1(0)	1(0)	NA	0.5(0.05)	0.09(0.01)
	2	0	-0.8(0.33)	-0.57(0.19)	-0.27(0.12)	-0.54(0.08)	0.48(0.21)	0.65(0.13)	0.5(0.09)	0.41(0.06)	1.01(0.42)	0.83(0.23)	0.35(0.16)	0.62(0.11)	0.35(0.25)	0.25(0.15)	0.39(0.08)	0.46(0.06)					0.51(0.19)	0.76(0.17)	0.52(0.07)	0.6(0.06)	-1300.93(641.96)	-1048.65(681.5)	-1025.22(904.34)	-799.05(773.49)	351.38(398.28)	-94.86(334.29)	-269.09(280.78)	-17.34(249.45)	-790.63(620.89)	-58.15(599.71)	355.24(441.03)	-595.3(711.19)	-48.43(809.88)	-124.16(241.93)	-270.4(282.41)	32.14(171.24)	1(0)	1(0)	1(0)	1(0)	0.54(0.07)	0.66(0.05)	0.61(0.03)
		0.2	-0.61(0.43)	-0.83(0.29)	-1.07(0.17)	-1.07(0.14)	0.89(0.29)	0.38(0.19)	0.39(0.11)	0.66(0.1)	-0.55(0.57)	0.27(0.39)	0.53(0.22)	0.48(0.18)	0.71(0.27)	0.3(0.21)	0.53(0.11)	0.51(0.08)					0.3(0.12)	0.23(0.07)	0.28(0.05)	0.19(0.02)	-1279.01(703.77)	-1282.82(630.72)	-1418.35(690.58)	-86.84(53.22)	-203.67(486.39)	171.68(394.67)	6.81(367.33)	-34.8(44.2)	-932.34(772.82)	-827.91(739.65)	-441.21(723.93)	-154.78(136.03)	52.03(439.26)	-220.95(364.46)	124.96(252.77)	9.24(13.44)	1(0)	1(0)	1(0)	1(0)	0.38(0.06)	0.34(0.04)	0.37(0.03)
		0.5	NA	-0.92(0.29)	-2.29(0.42)	-0.96(0.12)	NA	0.22(0.19)	0.58(0.3)	0.5(0.08)	NA	0.35(0.42)	0.17(0.53)	0.5(0.16)	NA	0.53(0.22)	0.74(0.3)	0.52(0.08)					NA	0.22(0.06)	0.06(0.02)	0.23(0.03)	NA	-1446.59(519.24)	-697.89(756.89)	-1374.66(662.13)	NA	-120.4(352.94)	220.87(336.33)	-37.91(334.48)	NA	-778.76(811.09)	-365.06(577.88)	-203.98(620.36)	NA	262.6(487.99)	-38.06(130.49)	80.55(240.61)	NA	1(0)	1(0)	1(0)	NA	0.34(0.04)	0.1(0.01)
ZINB_tau	0	0	0.2(0.1)	0.18(0.06)	0.17(0.04)	0.15(0.03)	0.2(0.07)	0.24(0.05)	0.28(0.03)	0.25(0.02)	0.13(0.13)	0.29(0.09)	0.22(0.06)	0.27(0.04)	0.21(0.08)	0.25(0.04)	0.22(0.03)	0.24(0.02)	5.76(4.57)	3.98(1.16)	3.39(0.65)	3.59(0.45)	229.39(373.48)	326.93(325.19)	691.07(696.56)	259.35(215.19)																	0.79(0.1)	0.83(0.05)	0.76(0.03)	0.78(0.02)	0.58(0.07)	0.67(0.04)	0.58(0.03)
		0.2	-0.48(0.24)	-0.36(0.18)	-0.01(0.06)	-0.39(0.08)	0.41(0.17)	0.51(0.1)	0.32(0.04)	0.52(0.06)	0.53(0.28)	0.25(0.2)	0.36(0.08)	0.32(0.1)	0.55(0.14)	0.53(0.09)	0.37(0.05)	0.49(0.05)	0(0)	0(0)	1.82(0.42)	0(0)	496.5(694.03)	246.83(259.56)	164.41(151.67)	83.84(65.79)																	0.5(0)	0.5(0)	0.63(0.03)	0.5(0)	0.42(0.04)	0.4(0.02)	0.53(0.02)
		0.5	-0.53(0.26)	NA	-0.93(0.17)	0(0.05)	0.47(0.17)	NA	0.59(0.11)	0.34(0.04)	0.47(0.31)	NA	0.32(0.22)	0.27(0.06)	0.52(0.19)	NA	0.6(0.12)	0.29(0.04)	0(0)	NA	0(0)	1.34(0.26)	152.76(184.44)	NA	4.18(3.56)	301.73(277.32)																	0.5(0)	NA	0.5(0)	0.57(0.02)	0.39(0.04)	NA	0.28(0.02)
	1	0	-0.22(0.25)	0.06(0.18)	0.01(0.09)	0.07(0.05)	0.47(0.17)	0.64(0.11)	0.39(0.06)	0.35(0.04)	0.74(0.36)	0.51(0.21)	0.47(0.12)	0.41(0.07)	0.64(0.16)	0.42(0.11)	0.24(0.06)	0.4(0.04)	0(0)	0.01(0.04)	0.74(0.45)	1.11(0.25)	2.09(1.1)	3.41(1.59)	5.86(3.91)	3.42(0.83)																	0.5(0)	0.5(0.01)	0.57(0.04)	0.62(0.02)	0.52(0.07)	0.58(0.05)	0.53(0.03)
		0.2	0.07(0.28)	-0.15(0.21)	-0.29(0.14)	-0.04(0.07)	0.73(0.17)	0.44(0.13)	0.65(0.09)	0.4(0.05)	-0.2(0.34)	0.67(0.25)	0.45(0.18)	0.44(0.1)	0.42(0.17)	0.37(0.12)	0.43(0.09)	0.38(0.05)	0(0.04)	0.09(0.3)	0.01(0.06)	0.6(0.25)	3.64(3.51)	2.32(1.3)	1.36(0.35)	1.9(0.38)																	0.5(0)	0.51(0.03)	0.5(0)	0.55(0.02)	0.5(0.07)	0.49(0.05)	0.4(0.03)
		0.5	NA	NA	-1.51(0.35)	-0.88(0.14)	NA	NA	0.67(0.22)	0.44(0.1)	NA	NA	0.34(0.48)	0.23(0.19)	NA	NA	0.4(0.26)	0.46(0.1)	NA	NA	0(0)	0(0)	NA	NA	0.14(0.04)	0.44(0.08)																	NA	NA	0.5(0)	0.5(0)	NA	NA	0.11(0.01)
	2	0	0.38(0.25)	0.06(0.19)	-0.04(0.11)	0.14(0.06)	0.34(0.16)	0.58(0.13)	0.45(0.08)	0.31(0.05)	0.21(0.34)	0.22(0.24)	0.48(0.14)	0.41(0.09)	0.68(0.17)	0.38(0.14)	0.47(0.08)	0.37(0.05)	0(0)	0(0)	0.73(0.31)	1.24(0.38)	2.6(1.62)	3.48(3.65)	1.21(0.29)	1.09(0.17)																	0.5(0)	0.5(0)	0.57(0.03)	0.64(0.03)	0.55(0.07)	0.47(0.04)	0.48(0.03)
		0.2	0.46(0.27)	-2.29(0.76)	-1.31(0.45)	-0.25(0.11)	0.46(0.2)	-0.05(0.48)	0.54(0.35)	0.55(0.08)	-0.31(0.37)	1.42(0.92)	-0.98(0.69)	0.37(0.15)	0.63(0.2)	0.39(0.46)	1.15(0.45)	0.51(0.07)	0(0)	0(0)	0(0)	0(0)	4(5.58)	0.15(0.08)	0.06(0.02)	0.96(0.17)																	0.5(0)	0.5(0)	0.5(0)	0.5(0)	0.46(0.07)	0.1(0.02)	0.07(0.01)
		0.5	NA	NA	-1.71(0.3)	-1.93(0.28)	NA	NA	0.89(0.26)	0.49(0.18)	NA	NA	-0.07(0.41)	0.33(0.37)	NA	NA	0.25(0.22)	0.68(0.17)	NA	NA	0(0)	0(0.01)	NA	NA	0.24(0.11)	0.1(0.02)																	NA	NA	0.5(0)	0.5(0)	NA	NA	0.11(0.01)
ZIP_inter	0	0	-0.36(0.2)	-0.5(0.13)	-0.5(0.08)	-0.42(0.05)	0.42(0.11)	0.45(0.07)	0.49(0.05)	0.5(0.03)	0.3(0.23)	0.62(0.15)	0.45(0.09)	0.45(0.06)	0.46(0.11)	0.5(0.06)	0.53(0.05)	0.48(0.03)									-793.59(606.95)	-807.43(628.02)	-791.58(593.55)	-808.34(601.54)													1(0)	1(0.01)	1(0)	1(0)	0.75(0.02)	0.87(0.02)	0.71(0.01)
		0.2	-1.2(0.22)	-0.25(0.16)	-0.54(0.12)	-0.63(0.08)	0.42(0.14)	0.41(0.08)	0.56(0.06)	0.55(0.04)	0.68(0.25)	0.41(0.18)	0.52(0.12)	0.62(0.08)	0.74(0.13)	0.38(0.09)	0.47(0.06)	0.46(0.04)									-83.39(33.94)	-0.87(0.32)	-0.97(0.24)	-1.08(0.17)													1(0)	0.7(0.06)	0.72(0.05)	0.74(0.03)	0.68(0.03)	0.56(0.05)	0.55(0.03)
		0.5	-1.21(0.24)	-0.76(0.15)	-0.87(0.26)	-0.5(0.13)	0.65(0.15)	0.49(0.08)	0.53(0.13)	0.42(0.07)	0.62(0.27)	0.61(0.16)	0.93(0.26)	0.63(0.13)	0.5(0.16)	0.65(0.07)	0.41(0.12)	0.43(0.06)									-777.76(595.43)	-489.55(517.6)	1.14(0.19)	0.67(0.12)													1(0.02)	0.99(0.04)	0.24(0.03)	0.34(0.03)	0.64(0.03)	0.79(0.04)	0.17(0.02)
	1	0	-0.31(0.16)	-0.29(0.17)	-0.18(0.1)	-0.18(0.07)	0.55(0.1)	0.31(0.08)	0.67(0.06)	0.47(0.04)	0.12(0.19)	0.5(0.16)	0.41(0.1)	0.46(0.07)	0.53(0.09)	0.52(0.08)	0.47(0.05)	0.48(0.04)									-785.57(610.27)	-1.15(0.46)	-0.86(0.19)	-0.77(0.13)													1(0.02)	0.75(0.07)	0.7(0.04)	0.68(0.03)	1.06(0.04)	0.81(0.05)	0.8(0.03)
		0.2	0.33(0.26)	-13.64(6.51)	-0.28(0.13)	0.04(0.1)	0.28(0.2)	1(0.33)	0.7(0.07)	0.45(0.06)	-0.06(0.33)	12.97(6.46)	0.44(0.13)	0.55(0.1)	0.36(0.16)	0.73(0.28)	0.59(0.06)	0.46(0.04)									0.71(0.3)	1.25(0.5)	-0.04(0.15)	0.83(0.1)													0.33(0.07)	0.23(0.09)	0.51(0.04)	0.3(0.02)	0.35(0.05)	0.11(0.02)	0.54(0.02)
		0.5	-0.14(0.93)	-0.53(0.34)	-0.16(0.15)	0.21(0.15)	0.2(0.78)	0.54(0.16)	0.43(0.08)	0.28(0.1)	-0.27(0.82)	1.06(0.34)	0.66(0.15)	0.12(0.19)	0.34(0.31)	0.17(0.19)	0.55(0.07)	0.18(0.09)									2.12(0.61)	1.38(0.28)	0.85(0.14)	2.07(0.14)													0.12(0.07)	0.2(0.05)	0.3(0.03)	0.11(0.01)	0.1(0.03)	0.26(0.02)	0.38(0.02)
	2	0	0.34(0.18)	0.13(0.14)	0.34(0.1)	0.3(0.06)	0.54(0.11)	0.34(0.08)	0.44(0.06)	0.45(0.04)	0.21(0.2)	0.61(0.15)	0.32(0.1)	0.5(0.07)	0.61(0.1)	0.4(0.09)	0.4(0.05)	0.32(0.03)									-0.12(0.28)	-0.21(0.21)	0.06(0.12)	-0.06(0.09)													0.53(0.07)	0.55(0.05)	0.49(0.03)	0.52(0.02)	0.81(0.06)	0.89(0.04)	0.79(0.03)
		0.2	0.23(0.25)	0.02(0.21)	0.14(0.15)	0.07(0.1)	0.93(0.18)	0.54(0.12)	0.4(0.08)	0.43(0.06)	0.17(0.26)	0.7(0.23)	0.55(0.16)	0.51(0.11)	0.38(0.17)	0.31(0.12)	0.21(0.08)	0.45(0.05)									0.83(0.3)	0.76(0.21)	0.84(0.13)	0.97(0.1)													0.31(0.06)	0.32(0.05)	0.3(0.03)	0.28(0.02)	0.43(0.04)	0.42(0.04)	0.42(0.02)
		0.5	-0.59(0.56)	1.06(0.33)	0.4(0.34)	-0.38(0.26)	0.59(0.21)	-0.41(0.19)	0.15(0.17)	0.52(0.11)	0.97(0.6)	-0.56(0.42)	0.55(0.4)	0.88(0.21)	0.59(0.45)	0.58(0.17)	0.36(0.17)	0.77(0.14)									1.3(0.38)	2.42(0.3)	2.94(0.24)	2.57(0.18)													0.22(0.06)	0.08(0.02)	0.05(0.01)	0.07(0.01)	0.23(0.04)	0.1(0.02)	0.07(0.01)
ZIP_m	0	0	-0.34(0.2)	-0.49(0.13)	-0.5(0.08)	-0.42(0.05)	0.38(0.12)	0.45(0.07)	0.49(0.05)	0.5(0.03)	0.31(0.23)	0.62(0.15)	0.45(0.09)	0.46(0.06)	0.46(0.11)	0.5(0.06)	0.53(0.05)	0.48(0.03)									-1460.07(545.29)	-1459.89(635.11)	-1569.28(642.55)	-1481.73(672.77)	-371.48(539.35)	91.6(397.26)	14.86(386.93)	-8.88(338.77)	-225.57(668.83)	-748.47(703.25)	-421.13(755.99)	-602.79(725.11)	-85.68(510.65)	-334.01(439.08)	-43.96(286.23)	-130.45(320.32)	1(0)	1(0)	1(0)	1(0)	0.73(0.03)	0.86(0.02)	0.71(0.01)
		0.2	-1.18(0.22)	-0.62(0.14)	-0.36(0.15)	-0.72(0.11)	0.39(0.14)	0.45(0.08)	0.55(0.08)	0.56(0.06)	0.67(0.26)	0.53(0.2)	0.47(0.14)	0.66(0.11)	0.75(0.13)	0.43(0.09)	0.33(0.07)	0.49(0.05)									-1514.83(629.02)	-51.94(23.9)	-0.49(0.39)	-1.64(0.58)	-223.75(535.27)	0.69(1.55)	0.02(0.24)	0.09(0.24)	-559.46(751.99)	41.92(20.34)	-0.3(0.4)	0.31(0.54)	81.95(367.29)	4.33(4.16)	-0.71(0.2)	0.23(0.21)	1(0)	0.99(0.04)	0.64(0.07)	0.81(0.06)	0.68(0.03)	0.74(0.06)	0.51(0.03)
		0.5	-1.19(0.25)	-0.77(0.15)	-1.12(0.39)	-0.54(0.17)	0.55(0.15)	0.49(0.08)	0.65(0.19)	0.35(0.08)	0.67(0.28)	0.61(0.16)	0.98(0.35)	0.71(0.16)	0.71(0.18)	0.65(0.07)	0.53(0.14)	0.47(0.08)									-1587.68(563.86)	-1485.57(609.67)	0.78(0.57)	0.58(0.26)	-297.54(228.34)	42.42(443.98)	0.25(0.29)	-0.17(0.12)	131.35(293.39)	-552.86(708.55)	-0.01(0.51)	0.15(0.26)	940.65(355.79)	-156.3(350.52)	0.34(0.23)	0.1(0.13)	1(0)	1(0)	0.32(0.08)	0.34(0.04)	0.6(0.02)	0.79(0.02)	0.19(0.02)
	1	0	-0.32(0.17)	-0.6(0.15)	-0.06(0.11)	-0.06(0.08)	0.56(0.11)	0.39(0.07)	0.58(0.07)	0.41(0.05)	0.14(0.19)	0.52(0.16)	0.42(0.11)	0.41(0.08)	0.52(0.09)	0.58(0.09)	0.46(0.05)	0.44(0.04)									-1528.41(591.34)	-108.21(40.19)	-0.53(0.29)	-0.36(0.19)	164.64(475.72)	38.93(34.78)	-0.45(0.18)	-0.28(0.12)	-115.62(742.23)	-50.22(84.49)	-0.02(0.33)	-0.3(0.22)	12.06(250.67)	-37(24.1)	-0.16(0.16)	-0.21(0.11)	1(0)	1(0)	0.63(0.05)	0.62(0.03)	1.05(0.04)	0.97(0.02)	0.77(0.03)
		0.2	0.31(0.29)	-22.46(7.14)	-0.25(0.15)	0.02(0.11)	0.2(0.26)	1.13(0.45)	0.72(0.08)	0.44(0.07)	-0.08(0.38)	21.33(6.38)	0.37(0.13)	0.58(0.11)	0.37(0.18)	0.74(0.44)	0.6(0.06)	0.47(0.05)									0.74(0.52)	-35.73(30.68)	0.14(0.27)	0.78(0.16)	-0.26(0.5)	-7.56(18.83)	0.05(0.19)	-0.05(0.1)	-0.23(0.85)	12.58(55.7)	-0.38(0.28)	0.1(0.19)	-0.05(0.35)	-5.27(7.79)	-0.01(0.16)	0(0.09)	0.35(0.11)	0.87(0.33)	0.52(0.06)	0.31(0.02)	0.37(0.07)	0.14(0.05)	0.55(0.03)
		0.5	-1.41(1.22)	-0.42(0.46)	-0.17(0.18)	0.23(0.17)	-0.66(1.2)	0.41(0.17)	0.41(0.09)	0.27(0.11)	-1.2(1.13)	1.17(0.46)	0.66(0.17)	0.15(0.21)	1.22(0.47)	0.01(0.21)	0.58(0.07)	0.13(0.1)									-292.56(487.74)	1.66(0.66)	0.83(0.26)	2.06(0.2)	-431.16(203.57)	-0.59(0.29)	-0.12(0.15)	-0.06(0.14)	-739.91(630.19)	0.13(0.71)	-0.04(0.29)	0.16(0.26)	360.46(212.43)	-0.56(0.33)	0.16(0.14)	-0.24(0.13)	1(0)	0.16(0.06)	0.31(0.04)	0.11(0.01)	0.18(0.03)	0.25(0.03)	0.39(0.02)
	2	0	0.32(0.2)	0.12(0.19)	0.45(0.11)	0.36(0.07)	0.51(0.12)	0.32(0.09)	0.41(0.06)	0.4(0.04)	0.16(0.22)	0.72(0.18)	0.24(0.11)	0.49(0.07)	0.68(0.12)	0.35(0.1)	0.35(0.06)	0.29(0.03)									-0.24(0.59)	-0.87(1.4)	0.4(0.18)	0.09(0.13)	-0.26(0.32)	-0.34(0.24)	-0.12(0.12)	-0.24(0.09)	-0.26(0.64)	1.05(1.4)	-0.42(0.23)	-0.06(0.16)	0.31(0.51)	-0.53(0.23)	-0.22(0.12)	-0.21(0.08)	0.58(0.11)	0.56(0.1)	0.46(0.03)	0.48(0.02)	0.84(0.07)	0.88(0.05)	0.77(0.03)
		0.2	-0.05(0.32)	-0.03(0.24)	0.26(0.16)	0.16(0.11)	1.19(0.22)	0.6(0.15)	0.37(0.09)	0.38(0.06)	0.26(0.27)	0.74(0.25)	0.46(0.17)	0.5(0.12)	0.25(0.17)	0.21(0.13)	0.13(0.08)	0.41(0.05)									-0.18(0.94)	0.64(0.42)	1.12(0.23)	1.17(0.16)	0.82(0.76)	0.17(0.27)	-0.09(0.14)	-0.2(0.1)	0.57(0.76)	0.11(0.47)	-0.28(0.27)	-0.13(0.19)	-0.71(0.39)	-0.41(0.25)	-0.31(0.13)	-0.19(0.09)	0.44(0.16)	0.33(0.06)	0.28(0.03)	0.25(0.02)	0.46(0.05)	0.44(0.04)	0.41(0.02)
		0.5	-2.3(0.48)	1.09(0.33)	0.45(0.33)	-0.29(0.28)	1.04(0.2)	-0.49(0.2)	0.12(0.17)	0.52(0.12)	1.62(0.54)	-0.8(0.47)	0.51(0.4)	0.88(0.23)	1.16(0.4)	0.63(0.19)	0.35(0.18)	0.69(0.16)									-403.09(266.67)	2.96(0.54)	3.24(0.41)	2.59(0.32)	64.82(51)	-0.48(0.36)	-0.12(0.24)	0.01(0.17)	230.7(155.89)	-0.97(0.73)	-0.34(0.51)	0.29(0.34)	305.67(201.51)	0.26(0.36)	-0.13(0.26)	-0.31(0.2)	1(0)	0.08(0.03)	0.05(0.01)	0.06(0.01)	0.37(0.03)	0.11(0.02)	0.07(0.01)
ZIP_tau	0	0	0.2(0.1)	0.14(0.08)	0.16(0.04)	0.2(0.03)	0.2(0.07)	0.28(0.05)	0.24(0.03)	0.25(0.02)	0.13(0.13)	0.38(0.11)	0.23(0.06)	0.24(0.04)	0.22(0.08)	0.32(0.05)	0.29(0.03)	0.24(0.02)	5.41(3.75)	2.23(0.64)	3.56(0.67)	3.15(0.41)																					0.78(0.09)	0.73(0.05)	0.76(0.03)	0.76(0.02)	0.58(0.07)	0.65(0.04)	0.55(0.03)
		0.2	-0.46(0.24)	-0.03(0.14)	-0.11(0.08)	-0.17(0.06)	0.4(0.17)	0.34(0.08)	0.37(0.06)	0.4(0.04)	0.51(0.28)	0.36(0.17)	0.37(0.09)	0.45(0.07)	0.55(0.14)	0.34(0.09)	0.36(0.05)	0.33(0.04)	0(0)	0(0.01)	1.23(0.35)	0.86(0.21)																					0.5(0)	0.5(0)	0.56(0.02)	0.55(0.01)	0.42(0.04)	0.45(0.03)	0.46(0.02)
		0.5	-0.52(0.26)	-0.02(0.12)	-1.62(0.21)	-0.87(0.11)	0.47(0.16)	0.32(0.07)	0.62(0.13)	0.51(0.06)	0.47(0.3)	0.4(0.14)	1.15(0.25)	0.72(0.13)	0.52(0.19)	0.43(0.07)	0.46(0.12)	0.49(0.06)	0(0.01)	1.25(0.47)	0(0.01)	0(0)																					0.5(0)	0.61(0.04)	0.5(0)	0.5(0)	0.39(0.04)	0.51(0.03)	0.26(0.02)
	1	0	0.16(0.18)	0.04(0.1)	0.09(0.07)	0.07(0.05)	0.44(0.11)	0.23(0.06)	0.55(0.05)	0.38(0.03)	0.2(0.2)	0.36(0.13)	0.35(0.09)	0.38(0.06)	0.36(0.09)	0.4(0.06)	0.41(0.04)	0.39(0.03)	0.83(0.75)	1.35(0.45)	0.82(0.17)	0.9(0.15)																					0.6(0.09)	0.63(0.04)	0.6(0.02)	0.59(0.02)	0.82(0.05)	0.7(0.04)	0.72(0.02)
		0.2	0.07(0.27)	-14.81(5.16)	-0.28(0.12)	-0.34(0.09)	0.37(0.2)	1.25(0.32)	0.7(0.07)	0.57(0.06)	-0.07(0.35)	13.29(5.15)	0.44(0.13)	0.66(0.1)	0.44(0.16)	1.06(0.25)	0.59(0.05)	0.55(0.04)	0(0)	0.03(0.11)	0(0)	0(0)																					0.5(0)	0.49(0.03)	0.5(0)	0.5(0)	0.43(0.05)	0.14(0.01)	0.54(0.02)
		0.5	-2.21(0.61)	-1.47(0.3)	-0.59(0.14)	-0.1(0.05)	0.85(0.44)	0.84(0.15)	0.56(0.08)	0.01(0.01)	0.23(0.68)	1.27(0.35)	0.81(0.15)	0(0.01)	0.53(0.25)	0.41(0.18)	0.65(0.07)	0.02(0.01)	0(0)	0(0)	0(0)	24.96(13.9)																					0.5(0)	0.5(0)	0.5(0)	0.13(0.02)	0.17(0.03)	0.36(0.02)	0.47(0.02)
	2	0	0.37(0.17)	0.19(0.13)	0.33(0.09)	0.31(0.06)	0.53(0.11)	0.32(0.08)	0.45(0.05)	0.44(0.04)	0.21(0.2)	0.6(0.15)	0.33(0.1)	0.49(0.07)	0.61(0.1)	0.38(0.08)	0.4(0.05)	0.32(0.03)	0(0)	0.02(0.1)	0(0)	0.03(0.07)																					0.5(0)	0.5(0.01)	0.5(0)	0.5(0.01)	0.8(0.04)	0.87(0.04)	0.79(0.02)
		0.2	-0.04(0.26)	-0.32(0.2)	-0.3(0.14)	-0.41(0.1)	1.02(0.19)	0.63(0.12)	0.52(0.08)	0.55(0.06)	0.17(0.28)	0.83(0.24)	0.76(0.16)	0.63(0.12)	0.48(0.18)	0.42(0.12)	0.32(0.07)	0.57(0.05)	0(0)	0(0)	0(0)	0(0)																					0.5(0)	0.5(0)	0.5(0)	0.5(0)	0.5(0.05)	0.5(0.03)	0.5(0.02)
		0.5	-1.22(0.45)	-1.05(0.38)	-0.17(0.09)	-1.36(1.28)	0.89(0.21)	-0.23(0.19)	0.01(0.02)	0.45(0.45)	0.89(0.6)	0.1(0.53)	0.04(0.04)	0.63(0.65)	0.53(0.45)	1.17(0.24)	0.02(0.02)	0.82(0.8)	0(0)	0(0)	21.47(12.3)	18.39(22.21)																					0.5(0)	0.5(0)	0.07(0.02)	0.28(0.22)	0.31(0.05)	0.28(0.03)	0.12(0.01)
[truncated: 1 more columns]

## Sheet: Supplementary Table S3
Table S3. Parameter fitting results of different models in simulated data sets (covariate correlation coefficient =1.0)
		Parameter	β_0				β_1				β_2				β_3				τ				θ				γ_0				γ_1				γ_2				γ_3				zero_prob				ARB	ARB	ARB
model	discrete value	n	100	200	500	1000	100	200	500	1000	100	200	500	1000	100	200	500	1000	100	200	500	1000	100	200	500	1000	100	200	500	1000	100	200	500	1000	100	200	500	1000	100	200	500	1000	100	200	500	1000	100	200	500
hurdle	0	0	0.13(0.14)	-0.05(0.1)	0.01(0.06)	-0.03(0.04)	0.93(0.08)	0.96(0.05)	1(0.03)	1(0.02)	0.86(0.12)	1.15(0.08)	1(0.05)	1.01(0.03)	1.09(0.06)	0.95(0.04)	0.99(0.02)	1.04(0.01)					373000(373000)	226000(226000)	1030000(1030000)	400000(400000)	0.42(0.42)	0.83(0.29)	0.85(0.2)	0.47(0.12)	1.76(0.38)	1.48(0.29)	1.93(0.19)	1.36(0.11)	1.75(0.65)	2.31(0.53)	1.69(0.3)	1.71(0.2)	1.34(0.38)	1.89(0.31)	1.73(0.19)	1.63(0.12)	0.8(0.28)	0.85(0.24)	0.85(0.24)	0.84(0.24)	1.2(1.29)	1.26(1.63)	1.22(1.47)
		0.2	-0.14(0.17)	0.08(0.09)	0.08(0.07)	0.03(0.05)	0.99(0.08)	0.92(0.06)	0.98(0.03)	0.99(0.03)	1.19(0.13)	0.89(0.09)	0.97(0.05)	0.97(0.04)	1.03(0.07)	1.02(0.03)	0.98(0.03)	1(0.02)					1030000(1030000)	754000(754000)	3230000(3230000)	93.1(93.1)	-0.48(0.32)	0.16(0.23)	-0.07(0.14)	0.13(0.11)	0.81(0.24)	1.01(0.19)	0.9(0.12)	1.06(0.09)	0.86(0.45)	1.19(0.37)	1.21(0.22)	1.06(0.16)	0.45(0.24)	0.94(0.21)	0.87(0.12)	0.88(0.09)	0.55(0.23)	0.75(0.23)	0.7(0.25)	0.73(0.23)	2.39(6.73)	1.58(2.17)	1.76(4.36)
		0.5	0.01(0.16)	0.18(0.28)	0.02(0.08)	0.16(0.09)	0.99(0.06)	0.99(0.14)	0.99(0.04)	0.95(0.04)	1.14(0.13)	0.96(0.24)	1.04(0.07)	0.87(0.07)	0.95(0.07)	0.88(0.09)	0.97(0.03)	0.96(0.03)					730000(730000)	817000(817000)	1240000(1240000)	205000(205000)	0.03(0.36)	-2.95(0.46)	-0.59(0.14)	-1.97(0.14)	0.66(0.26)	0.28(0.21)	0.46(0.1)	0.32(0.09)	0.92(0.47)	1.78(0.52)	0.46(0.19)	0.33(0.18)	0.81(0.27)	-0.2(0.21)	0.45(0.1)	0.39(0.09)	0.73(0.21)	0.11(0.15)	0.53(0.16)	0.21(0.08)	1.83(2.88)	1.69(3.55)	2.78(6.16)
	1	0	0.03(0.32)	-0.1(0.24)	0.05(0.15)	-0.14(0.11)	0.89(0.16)	1.18(0.13)	0.95(0.09)	1.04(0.06)	0.9(0.3)	0.92(0.24)	0.82(0.15)	1.02(0.11)	1.14(0.23)	1.13(0.13)	1.05(0.08)	0.99(0.06)					1.59(1.59)	1.08(1.08)	1.01(1.01)	0.8(0.8)	-0.55(0.37)	-0.19(0.24)	-0.2(0.15)	0.08(0.1)	1.06(0.3)	1.06(0.2)	0.9(0.11)	0.89(0.08)	2.53(0.63)	1.01(0.35)	0.94(0.21)	0.88(0.16)	1.56(0.44)	0.91(0.19)	0.88(0.12)	1.02(0.09)	0.73(0.3)	0.68(0.26)	0.71(0.22)	0.76(0.2)	2.56(4.36)	5.32(25.5)	3.44(6.11)
		0.2	0.07(0.28)	-0.14(0.25)	0.14(0.24)	0.07(0.17)	1.11(0.13)	0.96(0.14)	1.03(0.16)	1.04(0.08)	1(0.27)	1.14(0.27)	0.95(0.25)	0.93(0.16)	1.22(0.2)	1.08(0.13)	0.96(0.14)	1.19(0.09)					4.15(4.15)	1.64(1.64)	1.18(1.18)	0.97(0.97)	-0.66(0.31)	-0.81(0.23)	-1.74(0.18)	-1.48(0.12)	0.14(0.22)	0.34(0.16)	0.46(0.13)	0.39(0.08)	0.57(0.44)	0.3(0.31)	0.01(0.25)	0.76(0.15)	0.81(0.26)	0.51(0.16)	0.45(0.12)	0.59(0.08)	0.6(0.16)	0.5(0.13)	0.27(0.1)	0.38(0.18)	2.87(5.13)	3.51(7.94)	2.54(6.59)
		0.5	0.55(0.27)	0.4(0.33)	0.15(0.17)	0(0.14)	0.91(0.16)	0.98(0.18)	1.01(0.09)	0.94(0.08)	0.54(0.29)	0.69(0.32)	0.89(0.17)	1.03(0.14)	1.09(0.19)	1.13(0.21)	0.97(0.09)	0.91(0.08)					1.7(1.7)	0.74(0.74)	1.02(1.02)	1.12(1.12)	-0.24(0.31)	-1.16(0.26)	-0.58(0.14)	-1.13(0.11)	0.52(0.22)	0.68(0.17)	0.54(0.1)	0.51(0.07)	0.71(0.43)	0.72(0.33)	0.35(0.2)	0.42(0.15)	0.34(0.24)	0.57(0.18)	0.72(0.11)	0.39(0.08)	0.56(0.18)	0.44(0.21)	0.6(0.16)	0.38(0.15)	3.78(7.31)	4.9(11.7)	3.42(8)
	2	0	-0.26(0.64)	0.11(0.26)	0.02(0.23)	0.23(0.13)	1(0.24)	1.29(0.17)	1.03(0.12)	0.91(0.07)	1.11(0.52)	0.92(0.29)	0.66(0.19)	0.83(0.13)	0.91(0.24)	0.83(0.19)	0.99(0.11)	1(0.07)					0.4(0.4)	0.74(0.74)	0.51(0.51)	0.69(0.69)	-0.31(0.4)	-0.07(0.22)	-0.23(0.14)	-0.66(0.11)	1.02(0.29)	0.73(0.17)	0.73(0.11)	0.73(0.08)	0.97(0.55)	-0.1(0.32)	0.4(0.2)	0.97(0.15)	1.81(0.43)	0.78(0.18)	0.66(0.11)	0.86(0.08)	0.85(0.18)	0.72(0.16)	0.66(0.18)	0.63(0.24)	4.82(11.5)	4.6(10.8)	3.2(5.56)
		0.2	-0.05(0.58)	-0.12(0.4)	0.52(0.23)	-0.13(0.17)	1.12(0.3)	1.09(0.19)	0.94(0.12)	1.15(0.09)	1.55(0.55)	1.67(0.39)	0.68(0.24)	1.23(0.16)	1(0.3)	1.3(0.22)	0.89(0.15)	1.04(0.08)					1.53(1.53)	0.72(0.72)	0.62(0.62)	0.61(0.61)	-1.63(0.43)	-1.1(0.24)	-1.28(0.16)	-0.91(0.1)	0.07(0.25)	0.31(0.16)	0.56(0.11)	0.52(0.07)	0.39(0.53)	0.43(0.32)	0.28(0.21)	0.41(0.14)	0.8(0.27)	0.47(0.16)	0.4(0.11)	0.58(0.08)	0.41(0.12)	0.4(0.13)	0.35(0.14)	0.49(0.16)	4.09(14.6)	6.13(15.6)	3.9(10.5)
		0.5	-5.36(1.46)	-0.74(0.92)	-0.17(0.46)	-0.14(0.2)	4.22(0.82)	0.88(0.34)	1.46(0.24)	0.95(0.09)	1.99(1.12)	1.34(0.54)	0.26(0.42)	1.05(0.16)	1.37(0.45)	0.79(0.26)	0.98(0.28)	1.06(0.09)					150000(150000)	0.25(0.25)	0.62(0.62)	0.37(0.37)	-4.1(1.15)	-1.41(0.26)	-2.48(0.24)	-0.61(0.1)	2(0.79)	0.39(0.19)	0.35(0.15)	0.5(0.07)	0.48(0.94)	-0.02(0.36)	0.36(0.31)	0.51(0.14)	-0.01(0.42)	0.72(0.19)	0.35(0.16)	0.59(0.07)	0.07(0.1)	0.42(0.13)	0.14(0.06)	0.56(0.17)	1.4(6.35)	2.14(4.99)	1.35(5.22)
inla	0	0	0.21(0.12)	-0.02(0.09)	0.02(0.05)	-0.01(0.03)	0.99(0.06)	1.03(0.05)	1(0.03)	1.01(0.02)	0.77(0.12)	1.02(0.08)	1.02(0.05)	0.95(0.03)	0.98(0.07)	1.01(0.04)	0.97(0.02)	1.01(0.01)					0.01(0.01)	0.02(0.01)	0(0)	0(0)																	0.02(0.02)	0.01(0.01)	0.01(0.01)	0(0)	0.94(0.47)	0.79(0.51)	0.81(0.53)
		0.2	-0.27(0.13)	-0.17(0.13)	-0.13(0.06)	-0.02(0.04)	1.07(0.07)	1.05(0.07)	1.03(0.03)	1(0.02)	1.18(0.12)	1.21(0.14)	1.13(0.06)	0.97(0.03)	1.06(0.07)	0.99(0.06)	0.99(0.03)	1(0.02)					0.01(0.01)	0.02(0.02)	0(0)	0(0)																	0.05(0.04)	0.41(0.05)	0.11(0.02)	0.08(0.01)	0.94(0.47)	0.87(0.52)	0.86(0.57)
		0.5	-0.06(0.17)	-0.2(0.15)	-0.04(0.13)	-0.04(0.05)	1(0.1)	1.05(0.08)	0.94(0.06)	1.01(0.03)	0.93(0.16)	0.98(0.13)	1.12(0.12)	1.02(0.05)	1.03(0.08)	1.14(0.08)	1(0.07)	1(0.02)					0(0)	0.01(0.01)	0.01(0.01)	0(0)																	0.32(0.07)	0.5(0.05)	0.74(0.03)	0.42(0.02)	0.85(0.46)	0.99(0.65)	0.63(0.26)
	1	0	0.21(0.22)	0.16(0.16)	0.07(0.09)	0.02(0.07)	0.9(0.15)	1(0.1)	0.92(0.06)	1.02(0.04)	0.89(0.26)	0.74(0.19)	0.77(0.12)	1.08(0.08)	0.91(0.14)	0.81(0.1)	1.06(0.06)	0.97(0.04)					0.68(0.21)	0.91(0.18)	0.92(0.1)	0.88(0.07)																	0.14(0.07)	0.05(0.04)	0.01(0.01)	0.01(0.01)	0.94(0.44)	0.89(0.47)	0.85(0.51)
		0.2	0.51(0.21)	-0.1(0.23)	0.08(0.11)	0.04(0.08)	1.2(0.13)	1.14(0.12)	0.96(0.07)	0.92(0.05)	0.22(0.25)	0.98(0.23)	0.86(0.12)	1.1(0.09)	1.15(0.13)	1.02(0.13)	0.93(0.07)	1.05(0.05)					0.48(0.17)	0.91(0.25)	0.87(0.14)	0.9(0.1)																	0.27(0.07)	0.3(0.07)	0.14(0.04)	0.17(0.03)	0.91(0.43)	0.85(0.42)	0.88(0.48)
		0.5	-0.58(0.5)	-0.19(0.29)	-0.41(0.24)	0.08(0.12)	1.07(0.25)	0.81(0.18)	1.1(0.13)	0.98(0.08)	1.66(0.4)	0.97(0.33)	1.15(0.25)	0.97(0.14)	2.13(0.35)	1.28(0.2)	1.26(0.14)	0.95(0.08)					0.07(0.06)	0.94(0.32)	0.86(0.23)	0.85(0.15)																	0.77(0.06)	0.61(0.06)	0.72(0.03)	0.64(0.03)	0.58(0.4)	0.69(0.35)	0.57(0.28)
	2	0	-0.07(0.28)	-0.16(0.18)	-0.01(0.12)	0.04(0.09)	1.01(0.14)	1.01(0.13)	1.13(0.08)	1.05(0.06)	1.23(0.29)	1.19(0.22)	1.11(0.15)	0.96(0.11)	1.27(0.12)	1.01(0.12)	1.11(0.08)	1.07(0.06)					0.7(0.2)	1.38(0.27)	1.57(0.22)	1.81(0.21)																	0.14(0.07)	0.06(0.04)	0.08(0.03)	0.08(0.03)	0.92(0.51)	0.86(0.46)	0.83(0.5)
		0.2	0.22(0.43)	0.37(0.26)	-0.18(0.19)	0(0.14)	0.98(0.29)	1(0.15)	1.15(0.11)	1.02(0.07)	1.05(0.47)	0.9(0.32)	1.1(0.2)	1.02(0.14)	1.05(0.17)	0.98(0.18)	1.31(0.11)	1.08(0.07)					0.94(0.33)	1.32(0.37)	2.45(0.48)	1.93(0.33)																	0.56(0.08)	0.5(0.07)	0.25(0.07)	0.39(0.05)	0.77(0.34)	0.78(0.33)	0.76(0.39)
		0.5	0.84(0.47)	1.12(0.35)	-0.16(0.29)	0.09(0.11)	1.31(0.31)	0.66(0.26)	1.16(0.17)	1.02(0.06)	-1.8(0.67)	0.83(0.44)	0.9(0.3)	0.91(0.12)	0.45(0.35)	0.73(0.21)	0.74(0.16)	0.94(0.06)					0.55(0.27)	0.45(0.21)	2.01(0.55)	1.84(0.27)																	0.74(0.07)	0.9(0.02)	0.67(0.05)	0.21(0.05)	0.57(0.33)	0.48(0.21)	0.57(0.26)
NB	0	0	0(0.12)	0.07(0.08)	-0.03(0.06)	-0.01(0.03)	0.99(0.07)	1(0.04)	1(0.03)	1.01(0.02)	1.02(0.12)	0.97(0.07)	1.06(0.05)	0.95(0.03)	1.03(0.07)	1(0.03)	1.01(0.02)	1.01(0.01)					245.93(310.83)	562.43(519.55)	537.36(549.19)	397(233)																					1.24(0.08)	1.23(0.04)	1.34(0.21)
		0.2	0.1(0.15)	0.07(0.12)	-0.19(0.07)	-0.07(0.05)	1.05(0.1)	0.89(0.07)	0.98(0.04)	1(0.03)	0.78(0.19)	0.8(0.14)	1.12(0.08)	0.9(0.05)	0.82(0.11)	1.01(0.07)	1.06(0.04)	1(0.03)					5.05(2.73)	2.76(0.68)	5.24(1.1)	4.38(0.53)																					1.14(0.1)	1.2(0.08)	1.22(0.25)
		0.5	-0.96(0.43)	-0.19(0.12)	-1.47(0.23)	-1.05(0.15)	0.43(0.26)	1.1(0.07)	0.97(0.16)	1(0.09)	1.32(0.51)	0.97(0.12)	1.25(0.28)	1.02(0.18)	0.93(0.27)	0.99(0.07)	1.04(0.18)	1.09(0.08)					0.24(0.07)	4.26(1.42)	0.13(0.02)	0.21(0.02)																					0.54(0.08)	1.19(0.09)	0.36(0.14)
	1	0	-0.05(0.24)	-0.12(0.16)	0.09(0.08)	0.08(0.07)	1.02(0.15)	0.97(0.1)	1.05(0.06)	0.94(0.05)	1.08(0.28)	1.46(0.21)	0.97(0.1)	0.92(0.09)	1.09(0.12)	1(0.1)	1.06(0.06)	0.96(0.05)					1.05(0.24)	0.83(0.13)	1.1(0.12)	0.89(0.07)																					1.32(0.15)	1.19(0.1)	1.25(0.06)
		0.2	-0.33(0.27)	-0.52(0.24)	-0.32(0.11)	-0.93(0.17)	0.88(0.19)	1.15(0.14)	0.99(0.08)	0.92(0.1)	1.05(0.36)	1.13(0.3)	0.98(0.15)	0.99(0.22)	1.12(0.21)	0.92(0.14)	1.01(0.08)	0.88(0.12)					0.55(0.15)	0.46(0.08)	0.62(0.07)	0.12(0.01)																					0.91(0.11)	0.88(0.08)	0.92(0.05)
		0.5	-0.58(0.45)	-0.45(0.21)	-0.34(0.13)	-0.02(0.08)	1.15(0.31)	1.01(0.14)	1.09(0.09)	0.97(0.05)	0.87(0.55)	1.03(0.27)	1.07(0.17)	0.86(0.1)	0.85(0.4)	0.82(0.12)	1.04(0.09)	0.96(0.05)					0.2(0.06)	0.4(0.07)	0.55(0.06)	0.62(0.05)																					0.61(0.09)	0.8(0.07)	0.93(0.05)
	2	0	-0.32(0.28)	-0.16(0.19)	-0.12(0.13)	0.1(0.08)	1.59(0.2)	0.77(0.13)	1.03(0.08)	0.99(0.06)	1.47(0.34)	1.44(0.27)	1(0.16)	0.88(0.11)	0.98(0.18)	1.11(0.15)	1.08(0.08)	1.21(0.06)					0.52(0.12)	0.44(0.07)	0.53(0.05)	0.51(0.04)																					1.26(0.17)	0.99(0.09)	1.03(0.06)
		0.2	0.37(0.3)	-0.52(0.23)	-0.29(0.13)	-0.05(0.1)	0.76(0.2)	0.77(0.15)	0.99(0.09)	0.97(0.08)	0.28(0.42)	1.49(0.28)	0.9(0.16)	0.74(0.14)	0.7(0.22)	0.94(0.17)	1.1(0.09)	0.89(0.08)					0.42(0.09)	0.36(0.06)	0.39(0.04)	0.27(0.02)																					0.87(0.1)	0.84(0.08)	0.8(0.05)
		0.5	-0.13(0.26)	-0.83(0.24)	-1.69(0.36)	-1.54(0.2)	0.87(0.21)	1.41(0.16)	0.73(0.26)	1.09(0.16)	0.9(0.39)	1.86(0.29)	0.58(0.5)	1.05(0.27)	1.03(0.24)	1.04(0.14)	0.67(0.23)	0.93(0.15)					0.45(0.11)	0.44(0.07)	0.05(0.01)	0.07(0.01)																					0.8(0.1)	0.99(0.1)	0.15(0.02)
P	0	0	-0.02(0.12)	-0.11(0.08)	-0.03(0.05)	-0.05(0.04)	1(0.06)	1.03(0.04)	1.01(0.03)	1.02(0.02)	1.03(0.11)	1.09(0.07)	1(0.04)	1.01(0.03)	1.03(0.07)	1.01(0.03)	1.04(0.02)	1.02(0.02)																													1.26(0.08)	1.46(0.03)	1.49(0.01)
		0.2	0.11(0.12)	-0.15(0.08)	-0.1(0.05)	-0.17(0.04)	1.09(0.07)	1.05(0.05)	0.99(0.03)	1.03(0.02)	0.73(0.12)	0.98(0.08)	0.95(0.05)	1.06(0.04)	0.81(0.08)	1.02(0.03)	0.88(0.02)	0.96(0.02)																													1.48(0.06)	1.76(0.04)	2.4(0.02)
		0.5	-1.44(0.26)	-0.26(0.1)	-0.76(0.07)	-1.02(0.06)	0.33(0.09)	1.09(0.05)	0.93(0.05)	0.94(0.03)	1.92(0.24)	0.72(0.08)	0.81(0.07)	1.02(0.06)	0.88(0.1)	1.04(0.04)	0.96(0.04)	0.92(0.02)																													1.83(0.05)	2.02(0.05)	2.41(0.02)
	1	0	-0.52(0.15)	0.02(0.09)	0.12(0.05)	0.17(0.03)	0.94(0.07)	0.99(0.04)	0.86(0.02)	0.98(0.02)	1.17(0.14)	1.04(0.08)	1.04(0.05)	0.74(0.03)	1.16(0.07)	0.83(0.05)	1.03(0.02)	1.02(0.02)																													2.01(0.06)	2.91(0.03)	4.06(0.02)
		0.2	0.18(0.12)	-0.31(0.09)	-0.31(0.06)	-0.25(0.04)	0.8(0.07)	1.01(0.05)	1.19(0.03)	1.02(0.03)	0.59(0.13)	1.05(0.08)	1.06(0.05)	0.75(0.04)	0.59(0.06)	1.23(0.04)	1.07(0.03)	0.91(0.02)																													2.5(0.06)	3.16(0.05)	4.11(0.02)
		0.5	-2.61(0.44)	-0.5(0.1)	-0.36(0.06)	-2.56(0.08)	-0.02(0.15)	1.17(0.06)	0.99(0.03)	1.64(0.04)	2.36(0.46)	0.62(0.09)	0.97(0.06)	1.37(0.06)	0.59(0.16)	1.08(0.04)	0.88(0.03)	1.35(0.03)																													0.75(0.04)	3.25(0.05)	2.97(0.02)
	2	0	0.34(0.1)	-0.95(0.09)	0.02(0.05)	0.21(0.03)	0.74(0.06)	1.21(0.05)	1.07(0.03)	0.88(0.02)	0.71(0.11)	1.75(0.08)	0.85(0.04)	0.86(0.03)	0.71(0.05)	1.31(0.03)	0.98(0.02)	0.87(0.01)																													4.34(0.1)	4.12(0.07)	4.9(0.03)
		0.2	0.25(0.11)	-0.3(0.1)	-0.3(0.06)	-0.94(0.06)	0.55(0.06)	1.11(0.06)	1.06(0.03)	1.01(0.03)	0.97(0.12)	0.88(0.09)	0.9(0.05)	0.56(0.06)	0.79(0.05)	0.92(0.05)	1.02(0.03)	0.97(0.03)																													5.54(0.11)	3.77(0.06)	3.96(0.04)
		0.5	-0.95(0.22)	-1.61(0.19)	-0.61(0.07)	-2.04(0.07)	0.66(0.13)	0.65(0.09)	0.67(0.04)	1.41(0.04)	0.47(0.25)	0.86(0.19)	0.68(0.08)	1.18(0.06)	0.35(0.11)	1(0.09)	1.07(0.03)	1.22(0.03)																													1.23(0.06)	1.26(0.05)	2.55(0.03)
ZINB_inter	0	0	-0.02(0.12)	-0.1(0.08)	0.01(0.05)	0(0.04)	1(0.07)	1.01(0.04)	0.98(0.03)	1(0.02)	1.03(0.12)	1.11(0.07)	0.99(0.05)	0.95(0.03)	1.03(0.07)	0.98(0.04)	1.03(0.02)	1.03(0.02)					240.31(247.2)	540.42(552.44)	544.27(629.89)	511.15(383.93)	-785.13(586.55)	-813.88(612.09)	-796.98(595.43)	-819.01(611.32)													1(0)	1(0)	1(0)	1(0)	1.24(0.08)	1.3(0.05)	1.33(0.04)
		0.2	0.13(0.13)	-0.05(0.1)	0.08(0.05)	-0.02(0.04)	1.04(0.08)	1.01(0.05)	0.97(0.03)	1.01(0.02)	0.96(0.13)	1.01(0.09)	0.91(0.05)	1.04(0.04)	0.88(0.08)	1(0.05)	1.02(0.02)	1(0.02)					317.24(266.85)	115.44(140.3)	162.09(120.36)	563.6(502.62)	-2.16(0.51)	-2.54(0.45)	-2.39(0.24)	-2(0.15)													0.89(0.05)	0.92(0.03)	0.91(0.02)	0.88(0.02)	0.97(0.07)	1.23(0.08)	1.28(0.05)
		0.5	-0.12(0.27)	-0.05(0.1)	NA	-0.04(0.04)	0.83(0.1)	0.94(0.05)	NA	1.01(0.02)	1.26(0.26)	1.08(0.09)	NA	1.02(0.04)	1.09(0.14)	1.03(0.04)	NA	1.01(0.02)					675.96(768.05)	187.31(223.97)	NA	639.82(556.33)	0.35(0.26)	-2.81(0.58)	NA	-1.59(0.13)													0.42(0.06)	0.94(0.03)	NA	0.83(0.02)	0.54(0.05)	1.28(0.07)	NA
	1	0	-0.06(0.22)	0.14(0.14)	0.04(0.09)	-0.16(0.06)	1.01(0.14)	0.88(0.08)	0.98(0.06)	1.03(0.04)	1.09(0.25)	0.95(0.17)	0.94(0.11)	1.07(0.08)	1.08(0.13)	0.84(0.08)	1.08(0.06)	1.1(0.05)					1.05(0.24)	1.49(0.27)	1.01(0.11)	1.1(0.08)	-798.76(592.83)	-801.28(609.61)	-787.07(587.14)	-809.27(612.8)													1(0)	1(0)	1(0)	1(0)	1.32(0.15)	1.24(0.09)	1.25(0.06)
		0.2	-0.37(0.25)	-0.28(0.19)	-0.06(0.24)	0.07(0.16)	0.87(0.18)	0.97(0.13)	0.76(0.13)	0.87(0.1)	1.1(0.35)	1.4(0.26)	1.04(0.27)	1.08(0.19)	1.13(0.21)	0.88(0.12)	1.14(0.13)	0.87(0.11)					0.55(0.15)	0.58(0.09)	1.1(0.41)	1.64(0.51)	-738.14(598.72)	-798.72(617.06)	1.01(0.21)	1.58(0.13)													1(0.02)	1(0)	0.27(0.04)	0.17(0.02)	0.91(0.11)	1.03(0.08)	0.3(0.03)
		0.5	NA	-0.04(0.17)	0.23(0.24)	0.11(0.16)	NA	0.97(0.12)	0.92(0.13)	1.22(0.1)	NA	0.73(0.23)	1.03(0.24)	0.98(0.17)	NA	1.25(0.13)	0.65(0.13)	1.08(0.1)					NA	0.71(0.12)	1.1(0.43)	1.82(0.47)	NA	-578.94(419.17)	0.9(0.24)	1.6(0.12)													NA	1(0)	0.29(0.05)	0.17(0.02)	NA	1.09(0.09)	0.34(0.03)
	2	0	-0.06(0.27)	0.14(0.16)	-0.01(0.1)	-2.23(0.25)	0.96(0.19)	0.91(0.11)	0.99(0.07)	0.52(0.18)	1.5(0.37)	0.77(0.22)	0.93(0.14)	0.38(0.35)	0.97(0.18)	0.92(0.11)	1.09(0.08)	0.6(0.17)					0.46(0.1)	0.71(0.11)	0.6(0.06)	0.05(0.01)	-788.53(600.11)	-791.17(593.98)	-789.62(598.26)	-29.79(25.51)													1(0)	1(0)	1(0)	1(0)	1(0.12)	1.13(0.09)	1.09(0.06)
		0.2	0.02(0.25)	-0.42(0.23)	0.09(0.13)	-0.25(0.37)	0.92(0.16)	0.87(0.17)	0.99(0.09)	0.47(0.17)	0.49(0.36)	0.88(0.32)	0.57(0.17)	0.5(0.33)	1.05(0.18)	0.86(0.14)	1.01(0.09)	0.68(0.23)					0.47(0.12)	0.26(0.05)	0.33(0.03)	0.54(0.28)	-793.08(602.33)	-788.61(587.22)	-583.01(437.47)	1.74(0.4)													1(0)	1(0)	1(0)	0.16(0.06)	0.97(0.13)	0.62(0.07)	0.9(0.06)
		0.5	NA	-1.58(0.55)	0.13(0.24)	-0.37(0.56)	NA	0.97(0.36)	0.95(0.14)	0.36(0.16)	NA	1.47(0.67)	1.27(0.28)	0.2(0.38)	NA	1.15(0.36)	1.14(0.18)	0.17(0.2)					NA	0.09(0.1)	0.64(0.22)	0.47(0.26)	NA	-38.68(34.33)	0.89(0.24)	1.72(0.66)													NA	0.96(0.14)	0.29(0.05)	0.17(0.12)	NA	0.3(0.05)	0.34(0.04)
ZINB_m	0	0	0.01(0.13)	0.04(0.09)	-0.03(0.06)	-0.01(0.04)	0.99(0.07)	0.95(0.05)	1(0.03)	1.01(0.02)	1.02(0.13)	1.02(0.09)	1.06(0.05)	0.95(0.03)	1.02(0.07)	1(0.05)	1.01(0.02)	1.01(0.01)					200.79(334.52)	291.57(320.13)	984(1160)	681(448)	-1500.8(606.39)	-1467.08(703.86)	-1640(673)	-1570(614)	236.52(515.84)	-41.29(431.78)	4.23(398)	-14.4(425)	-625.78(730.78)	-638.63(776.84)	-367(781)	-519(764)	-242.13(360.34)	-77.41(388.71)	-8.77(285)	-106(246)	1(0)	1(0)	1(0)	1(0)	1.23(0.09)	1.3(0.05)	1.34(0.04)
		0.2	0.1(0.14)	0.06(0.09)	-0.05(0.06)	-0.04(0.04)	1.05(0.09)	0.97(0.05)	1(0.03)	1.01(0.02)	0.88(0.19)	1(0.09)	1.05(0.06)	0.98(0.03)	0.86(0.11)	0.94(0.04)	1.03(0.03)	1.01(0.02)					161.79(325.63)	521.3(591.88)	187.18(148.9)	633.19(489)	-778.8(890.6)	-10.78(10.99)	-2.5(0.74)	-3.38(0.56)	-96.66(359.42)	0.76(0.76)	0.67(0.47)	0.27(0.25)	-276.89(618.7)	7.58(10.89)	-0.98(0.55)	0.82(0.48)	-79.76(355.6)	0.56(0.51)	0.11(0.31)	0.24(0.22)	1(0)	0.97(0.03)	0.94(0.03)	0.95(0.02)	1.07(0.11)	1.05(0.06)	1.21(0.04)
		0.5	-0.82(0.43)	-0.29(0.11)	-0.05(0.14)	0(0.04)	0.57(0.29)	1.02(0.05)	0.95(0.07)	0.99(0.02)	1.25(0.51)	1.27(0.11)	1.12(0.12)	0.98(0.04)	1.04(0.31)	1(0.05)	1(0.08)	1.03(0.02)					2.09(7.54)	466.45(538.17)	104.26(86.53)	430.33(315.63)	-775.86(770.75)	-3.34(1.34)	1.14(0.25)	-1.71(0.27)	231.05(357.6)	0.61(0.59)	0.05(0.15)	0.05(0.16)	15.38(563.47)	-0.92(0.88)	-0.17(0.27)	0.04(0.28)	-15.44(155.61)	1.22(0.74)	0.03(0.15)	-0.25(0.15)	0.97(0.1)	0.96(0.04)	0.26(0.03)	0.84(0.03)	0.54(0.08)	1.16(0.05)	0.33(0.02)
	1	0	0.13(0.23)	0.04(0.16)	-0.08(0.1)	0.06(0.07)	1.16(0.19)	0.94(0.11)	1.01(0.06)	0.96(0.04)	0.66(0.31)	1.14(0.2)	1.1(0.12)	0.98(0.08)	1.01(0.17)	1.09(0.09)	1.04(0.06)	0.91(0.04)					0.82(0.2)	0.94(0.15)	0.93(0.1)	0.99(0.07)	-1568.98(599.17)	-1733.49(695.07)	-1526.94(575.63)	-1583.05(611.74)	-310.65(551.43)	-293.97(721.12)	-236.86(448.42)	79.04(402.31)	73.24(808.06)	-557.37(764.2)	-515.91(720.01)	-387.21(762.14)	71.64(255.86)	-28.38(268.04)	-161.42(281.88)	-71.8(279.34)	1(0)	1(0)	1(0)	1(0)	1.14(0.13)	1.35(0.11)	1.2(0.07)
		0.2	-1.38(0.93)	-0.33(0.18)	-0.39(0.14)	-0.12(0.12)	1.06(0.54)	1.06(0.14)	0.94(0.1)	1.1(0.06)	1.16(1.33)	0.83(0.26)	1.03(0.17)	1.11(0.12)	0.95(0.59)	1.22(0.13)	1.1(0.1)	1.05(0.07)					0.09(0.04)	0.49(0.08)	0.4(0.04)	0.86(0.13)	-1128.09(441.9)	-864.13(771.18)	-111.45(55.36)	-1.23(0.43)	-295.26(552.78)	-98.02(318.26)	22.92(46.08)	0.18(0.18)	-946.77(593.71)	-471.37(539.42)	-367.64(275.85)	-0.13(0.28)	-826.65(499.23)	101.63(228.69)	-4.32(17.48)	0.43(0.21)	1(0)	1(0)	1(0)	0.77(0.06)	0.28(0.07)	0.97(0.1)	0.84(0.05)
		0.5	NA	-0.48(0.26)	-0.01(0.23)	-0.01(0.11)	NA	1(0.19)	1.19(0.12)	0.94(0.07)	NA	1.07(0.32)	1.1(0.21)	1.06(0.13)	NA	1.2(0.16)	1.04(0.12)	0.93(0.06)					NA	0.34(0.06)	0.89(0.24)	1.16(0.19)	NA	-1422.39(587.4)	0.3(0.36)	-0.81(0.28)	NA	-302.6(437.32)	0.12(0.19)	0.01(0.14)	NA	-498.28(773.42)	-0.21(0.3)	0.57(0.24)	NA	-27.79(335.93)	-0.17(0.16)	0(0.12)	NA	1(0)	0.45(0.07)	0.62(0.05)	NA	0.75(0.07)	0.59(0.05)
	2	0	-0.46(0.39)	-0.22(0.19)	-0.05(0.12)	-0.05(0.08)	0.76(0.2)	1.32(0.13)	1.12(0.08)	1.07(0.06)	1.6(0.45)	1.28(0.24)	1.13(0.15)	1.1(0.11)	1.4(0.22)	1.08(0.11)	0.97(0.08)	0.98(0.05)					0.52(0.11)	0.5(0.08)	0.54(0.05)	0.49(0.03)	-927.49(708.75)	-1597.39(601.09)	-1475.73(580.31)	-1589.69(772.43)	67.18(492.63)	89.17(624.79)	-107.51(506.19)	-24.79(394.65)	-1146.52(783.63)	-569.1(743.99)	-784.46(688.67)	-480.89(772.43)	-639.93(510.67)	-119.77(310.43)	-331.63(329.56)	-15.85(251.69)	1(0)	1(0)	1(0)	1(0)	1.16(0.16)	1.19(0.11)	1.19(0.07)
		0.2	0.15(0.56)	-0.24(0.25)	-0.55(0.19)	-0.28(0.1)	1.6(0.35)	0.85(0.18)	0.9(0.13)	0.99(0.07)	-0.22(0.76)	0.93(0.33)	1.12(0.25)	1.07(0.14)	0.66(0.36)	1.3(0.19)	1.02(0.12)	1.02(0.07)					0.17(0.05)	0.25(0.04)	0.19(0.02)	0.32(0.02)	-489.38(331.82)	-1649.52(634.37)	-761.82(359.43)	-1115.15(685.55)	-83.12(183.92)	-68.38(448.8)	-99.29(131.44)	-49.1(257.1)	-946.33(731.03)	-431.41(775.77)	-609.84(728.43)	-679.01(619.31)	-512.92(372.79)	-91.43(310.61)	-57.99(129.25)	-60.73(342.86)	1(0)	1(0)	1(0)	1(0)	0.61(0.1)	0.8(0.09)	0.63(0.05)
		0.5	-0.04(0.79)	-0.43(0.31)	-1.54(0.39)	-0.24(0.1)	1.4(0.57)	1.12(0.23)	1.06(0.24)	0.96(0.07)	-1.94(1.12)	1.02(0.4)	0.96(0.52)	1.11(0.13)	0.44(0.69)	1.17(0.21)	1.14(0.28)	1.07(0.07)					0.16(0.08)	0.22(0.04)	0.05(0.01)	0.31(0.02)	-762(397.38)	-1456.91(557.79)	-112.61(63.06)	-309.17(181.28)	404(504.17)	209.19(382.97)	24.65(23.78)	2.03(60.6)	-784(651.99)	-401.71(744.01)	-402.14(511.58)	-698.55(622.1)	-1030(523.66)	-283.43(370.3)	17.27(27.39)	23.77(62.24)	1(0)	1(0)	1(0)	1(0)	0.26(0.06)	0.68(0.07)	0.25(0.03)
ZINB_tau	0	0	0.51(0.14)	0.46(0.07)	0.32(0.05)	0.38(0.03)	0.74(0.1)	0.83(0.04)	0.88(0.03)	0.88(0.02)	0.82(0.14)	0.83(0.07)	0.89(0.05)	0.86(0.03)	0.79(0.08)	0.85(0.04)	0.88(0.02)	0.89(0.02)	1.77(0.52)	2.18(0.36)	1.89(0.21)	1.83(0.14)	57.27(106.64)	589.7(873.29)	186.99(153.08)	107.59(80.65)																	0.9(0.05)	0.96(0.02)	0.95(0.02)	0.96(0.01)	1.18(0.14)	1.32(0.06)	1.2(0.05)
		0.2	0.41(0.11)	0.18(0.09)	0.22(0.05)	0.1(0.04)	0.91(0.07)	0.87(0.05)	0.89(0.03)	0.99(0.02)	0.83(0.12)	0.99(0.08)	0.97(0.05)	0.98(0.04)	0.78(0.07)	0.95(0.04)	0.96(0.02)	0.96(0.02)	0.98(0.25)	0.97(0.17)	0.84(0.1)	0.27(0.05)	410.3(471.22)	284.88(302.31)	279.76(300.6)	541.11(368.43)																	0.78(0.05)	0.82(0.04)	0.8(0.03)	0.61(0.02)	0.9(0.07)	1.07(0.06)	1.13(0.05)
		0.5	-0.21(0.27)	0.17(0.09)	NA	-1.43(0.23)	0.85(0.11)	0.95(0.05)	NA	1.14(0.15)	1.3(0.27)	0.94(0.08)	NA	1.29(0.29)	1.14(0.14)	0.96(0.04)	NA	1.04(0.15)	0(0)	0.79(0.15)	NA	0(0)	353.72(448.21)	428.39(349.83)	NA	0.18(0.03)																	0.5(0)	0.78(0.04)	NA	0.5(0)	0.55(0.06)	0.98(0.05)	NA
	1	0	0.39(0.15)	0.55(0.12)	0.67(0.07)	0.56(0.05)	0.72(0.11)	0.76(0.09)	0.75(0.05)	0.76(0.03)	0.91(0.21)	0.64(0.16)	0.67(0.09)	0.81(0.07)	0.9(0.11)	0.82(0.09)	0.8(0.05)	0.77(0.04)	2.15(0.8)	1.46(0.38)	1.88(0.4)	1.34(0.16)	1.61(0.43)	1.19(0.23)	1.49(0.2)	1.28(0.12)																	0.94(0.05)	0.88(0.05)	0.94(0.03)	0.89(0.02)	1.11(0.13)	1.02(0.09)	1.17(0.06)
		0.2	0.12(0.24)	0.46(0.19)	0.27(0.1)	0.39(0.07)	0.88(0.19)	0.78(0.12)	0.83(0.07)	0.85(0.04)	1.04(0.3)	1.01(0.23)	0.73(0.12)	0.84(0.08)	0.81(0.14)	0.77(0.11)	0.98(0.06)	0.93(0.05)	7.66(15.02)	0.3(0.22)	0.39(0.09)	0.55(0.07)	1.05(0.62)	1.02(0.25)	1.74(0.29)	1.45(0.15)																	0.82(0.19)	0.62(0.08)	0.63(0.03)	0.71(0.02)	0.95(0.12)	0.91(0.09)	0.78(0.05)
		0.5	NA	0.08(0.19)	-0.68(0.22)	-0.96(0.19)	NA	0.95(0.13)	1.12(0.15)	1.1(0.14)	NA	1.24(0.24)	1.3(0.28)	1.3(0.25)	NA	0.84(0.13)	1(0.18)	0.92(0.13)	NA	0(0)	0(0)	0(0)	NA	1.41(0.41)	0.4(0.08)	0.23(0.03)																	NA	0.5(0)	0.5(0)	0.5(0)	NA	0.67(0.07)	0.35(0.03)
	2	0	0.54(0.23)	0.55(0.16)	0.33(0.1)	0.62(0.07)	0.92(0.15)	0.81(0.11)	0.9(0.07)	0.78(0.05)	0.88(0.31)	0.99(0.2)	0.96(0.12)	0.73(0.09)	0.89(0.16)	0.65(0.1)	0.91(0.07)	0.77(0.05)	2.25(1.87)	0.89(0.36)	0.79(0.17)	1.3(0.25)	0.57(0.14)	0.84(0.2)	0.86(0.12)	0.71(0.07)																	0.94(0.07)	0.82(0.07)	0.79(0.04)	0.88(0.03)	1.07(0.14)	1.15(0.1)	0.98(0.06)
		0.2	-0.46(0.48)	-0.09(0.26)	0.64(0.13)	-1.34(0.28)	1.11(0.31)	0.97(0.14)	0.89(0.09)	0.84(0.16)	1.36(0.57)	1.24(0.31)	0.67(0.16)	1.39(0.37)	0.96(0.3)	0.96(0.17)	0.87(0.09)	1.17(0.17)	0(0)	0(0)	0.07(0.14)	0(0)	0.65(0.28)	0.72(0.15)	0.83(0.14)	0.11(0.02)																	0.5(0)	0.5(0)	0.53(0.06)	0.5(0)	0.47(0.08)	0.67(0.08)	0.8(0.05)
		0.5	NA	-0.3(0.3)	0(0.18)	0.12(0.12)	NA	1.11(0.2)	0.89(0.14)	1.06(0.08)	NA	0.34(0.44)	1.14(0.26)	0.96(0.16)	NA	1.55(0.3)	0.82(0.13)	0.91(0.08)	NA	0(0)	0(0)	0(0)	NA	0.37(0.12)	0.4(0.07)	0.57(0.06)																	NA	0.5(0)	0.5(0)	0.5(0)	NA	0.39(0.06)	0.45(0.03)
ZIP_inter	0	0	-0.02(0.12)	-0.11(0.08)	-0.04(0.05)	-0.05(0.03)	1(0.06)	1.03(0.04)	1.02(0.03)	1.02(0.02)	1.03(0.11)	1.1(0.07)	1(0.04)	1.01(0.03)	1.03(0.07)	1.01(0.03)	1.04(0.02)	1.02(0.02)									-809.72(605.25)	-795.04(592.18)	-795.73(594.58)	-801.52(603.04)													1(0)	1(0)	1(0)	1(0)	1.26(0.08)	1.46(0.03)	1.49(0.01)
		0.2	0.13(0.13)	0.07(0.09)	-0.01(0.05)	-0.06(0.04)	1.04(0.08)	0.96(0.05)	1.03(0.03)	1(0.02)	0.95(0.13)	0.98(0.08)	1.02(0.05)	1.06(0.04)	0.88(0.08)	0.98(0.03)	0.98(0.03)	1.01(0.02)									-2.18(0.51)	-1.72(0.31)	-1.55(0.16)	-2.09(0.16)													0.89(0.05)	0.84(0.04)	0.82(0.02)	0.89(0.02)	0.98(0.07)	1.29(0.04)	1.07(0.02)
		0.5	-0.14(0.27)	-0.03(0.11)	0.14(0.09)	-0.09(0.07)	0.83(0.1)	1.04(0.05)	0.94(0.05)	0.99(0.04)	1.29(0.25)	0.98(0.09)	0.91(0.08)	1.06(0.06)	1.1(0.14)	1.01(0.05)	0.97(0.03)	1.01(0.02)									0.34(0.26)	-0.84(0.22)	0.49(0.12)	0.62(0.09)													0.42(0.06)	0.7(0.04)	0.38(0.03)	0.35(0.02)	0.55(0.04)	0.99(0.04)	0.48(0.02)
	1	0	-0.24(0.17)	0.21(0.09)	0.34(0.05)	0.44(0.04)	0.84(0.08)	0.96(0.05)	0.81(0.03)	0.93(0.02)	1.11(0.15)	1.08(0.08)	1(0.05)	0.66(0.03)	1.06(0.08)	0.8(0.05)	0.95(0.02)	0.94(0.02)									-1.59(0.65)	-1.59(0.26)	-1.59(0.19)	-1.51(0.12)													0.81(0.08)	0.83(0.04)	0.83(0.03)	0.82(0.02)	1.84(0.07)	2.36(0.04)	3.77(0.03)
		0.2	0.96(0.13)	0.29(0.11)	-0.01(0.06)	0.5(0.04)	0.55(0.08)	0.81(0.05)	1.17(0.03)	0.91(0.03)	0.48(0.14)	0.86(0.09)	1.12(0.05)	0.64(0.04)	0.48(0.07)	1.1(0.04)	1.08(0.03)	0.85(0.02)									-0.04(0.23)	-0.73(0.21)	-0.76(0.13)	-0.07(0.08)													0.51(0.06)	0.67(0.05)	0.68(0.03)	0.52(0.02)	1.43(0.07)	2.55(0.06)	3.02(0.03)
		0.5	-1.05(0.6)	0.43(0.11)	0.25(0.07)	0.01(0.07)	0.85(0.26)	1.17(0.07)	0.92(0.04)	1.15(0.04)	2.18(0.61)	0.47(0.1)	0.82(0.06)	1.08(0.06)	0.9(0.2)	0.91(0.04)	0.83(0.03)	1.08(0.02)									1.29(0.36)	-0.1(0.18)	-0.43(0.12)	1.55(0.1)													0.22(0.06)	0.52(0.04)	0.6(0.03)	0.18(0.01)	0.22(0.04)	1.73(0.04)	2.06(0.02)
	2	0	1.11(0.11)	-0.63(0.1)	0.61(0.05)	0.67(0.04)	0.68(0.06)	1.16(0.05)	1(0.03)	0.75(0.02)	0.38(0.11)	1.62(0.08)	0.53(0.04)	0.83(0.03)	0.52(0.06)	1.25(0.04)	0.95(0.02)	0.83(0.02)									-0.33(0.24)	-1.76(0.31)	-0.65(0.12)	-0.57(0.08)													0.58(0.06)	0.85(0.04)	0.66(0.03)	0.64(0.02)	3.62(0.09)	3.79(0.07)	4.01(0.03)
		0.2	0.77(0.17)	0.18(0.12)	0.68(0.06)	0.61(0.07)	0.68(0.09)	1.15(0.07)	0.92(0.03)	0.85(0.04)	1.29(0.12)	1.1(0.09)	0.73(0.06)	0.56(0.06)	0.86(0.1)	0.99(0.06)	0.71(0.03)	0.97(0.03)									0.65(0.24)	0.05(0.18)	0.2(0.11)	1.44(0.1)													0.34(0.05)	0.49(0.05)	0.45(0.03)	0.19(0.01)	3.48(0.12)	2.44(0.05)	3.12(0.04)
		0.5	2.3(0.24)	-0.27(0.23)	0.67(0.09)	-0.42(0.08)	-0.1(0.14)	0.65(0.1)	0.74(0.05)	1.1(0.05)	-0.08(0.25)	0.9(0.22)	0.46(0.08)	1.57(0.07)	-0.19(0.13)	1.5(0.14)	1.04(0.04)	1.28(0.03)									2.36(0.35)	1.41(0.23)	0.89(0.12)	1.47(0.1)													0.09(0.03)	0.2(0.04)	0.29(0.02)	0.19(0.02)	0.43(0.03)	0.54(0.03)	1.4(0.02)
ZIP_m	0	0	-0.01(0.12)	-0.11(0.08)	-0.04(0.05)	-0.05(0.03)	1.01(0.06)	1.03(0.04)	1.02(0.03)	1.02(0.02)	1.03(0.11)	1.1(0.07)	1(0.05)	1.01(0.03)	1.02(0.07)	1.01(0.03)	1.04(0.02)	1.02(0.01)									-1347.55(592.2)	-1613.79(629.73)	-1593.96(661.32)	-1528.27(686.34)	254.98(399.78)	-83.64(450.08)	4.38(402.63)	-62.9(386.49)	-611.22(674.58)	-324.33(844.38)	-496.16(748.29)	-364.53(694.63)	-351.17(345.29)	-28.71(281.76)	-4.13(303.93)	-155.21(309)	1(0)	1(0)	1(0)	1(0)	1.25(0.08)	1.46(0.03)	1.49(0.01)
		0.2	0.09(0.12)	0.11(0.1)	-0.05(0.06)	-0.05(0.05)	1.05(0.08)	0.94(0.05)	1.04(0.03)	1(0.02)	0.99(0.12)	0.96(0.08)	1.03(0.05)	1.05(0.04)	0.9(0.07)	0.98(0.03)	0.99(0.03)	1.01(0.02)									-54.62(30.72)	-1.36(0.7)	-2.24(0.41)	-2.07(0.38)	0.26(0.7)	-0.5(0.35)	0.37(0.24)	-0.02(0.21)	52.43(30.74)	-0.53(0.73)	0.21(0.36)	-0.11(0.35)	1.39(0.94)	0(0.3)	0.46(0.23)	0.05(0.18)	1(0)	0.82(0.06)	0.89(0.03)	0.89(0.02)	1(0.06)	1.28(0.05)	1.09(0.03)
		0.5	-0.51(0.28)	-0.01(0.12)	0.14(0.09)	-0.08(0.06)	0.96(0.1)	1.03(0.06)	0.92(0.05)	0.99(0.03)	1.44(0.25)	0.98(0.1)	0.92(0.08)	1.05(0.06)	1.29(0.15)	1.01(0.05)	0.98(0.04)	1.01(0.02)									-1.27(1.26)	-0.91(0.47)	0.46(0.2)	0.65(0.15)	1.44(0.64)	-0.21(0.26)	-0.28(0.14)	-0.15(0.09)	0.75(0.95)	0.34(0.49)	0.15(0.24)	-0.03(0.18)	0.8(0.58)	-0.28(0.26)	0.19(0.14)	0.12(0.09)	0.68(0.14)	0.68(0.06)	0.37(0.03)	0.34(0.02)	0.64(0.05)	0.98(0.05)	0.48(0.02)
	1	0	-0.47(0.15)	0.21(0.1)	0.45(0.05)	0.54(0.04)	0.87(0.08)	0.96(0.05)	0.77(0.03)	0.9(0.02)	1.19(0.14)	1.08(0.09)	0.97(0.05)	0.62(0.03)	1.16(0.07)	0.8(0.05)	0.92(0.02)	0.91(0.02)									-927.84(460.83)	-1.84(0.63)	-0.74(0.23)	-0.54(0.14)	-506.38(259.1)	0.17(0.34)	-0.88(0.17)	-0.63(0.12)	144.95(256.83)	0.21(0.62)	-0.68(0.3)	-0.95(0.21)	-64.09(56.43)	-0.26(0.34)	-0.79(0.16)	-0.82(0.12)	1(0)	0.84(0.05)	0.74(0.03)	0.74(0.02)	1.95(0.06)	2.36(0.04)	3.69(0.03)
		0.2	1.04(0.13)	0.39(0.1)	0.01(0.06)	0.56(0.05)	0.5(0.08)	0.76(0.05)	1.17(0.03)	0.88(0.03)	0.45(0.13)	0.81(0.08)	1.11(0.05)	0.63(0.04)	0.46(0.07)	1.08(0.04)	1.07(0.03)	0.84(0.02)									0.4(0.36)	-0.03(0.31)	-0.54(0.24)	0.26(0.12)	-0.75(0.26)	-0.77(0.21)	-0.03(0.15)	-0.34(0.09)	-0.5(0.48)	-0.88(0.4)	-0.22(0.26)	-0.23(0.15)	-0.46(0.27)	-0.12(0.22)	-0.31(0.16)	-0.32(0.09)	0.47(0.06)	0.62(0.05)	0.66(0.04)	0.46(0.02)	1.38(0.06)	2.51(0.06)	3.02(0.03)
		0.5	-1.08(0.67)	0.41(0.11)	0.31(0.07)	0.02(0.07)	1.13(0.28)	1.2(0.07)	0.91(0.04)	1.15(0.04)	2.02(0.62)	0.44(0.1)	0.79(0.06)	1.09(0.06)	1.08(0.22)	0.91(0.04)	0.81(0.03)	1.08(0.03)									1.15(1.62)	-0.06(0.33)	0.06(0.2)	1.55(0.17)	1.26(0.9)	0.41(0.24)	-0.12(0.13)	-0.13(0.12)	-0.5(1.4)	-0.47(0.38)	-0.58(0.23)	0.15(0.2)	0.47(0.72)	0.12(0.2)	-0.33(0.15)	-0.06(0.11)	0.29(0.18)	0.57(0.06)	0.56(0.03)	0.17(0.02)	0.25(0.05)	1.75(0.04)	2.05(0.02)
	2	0	1.17(0.11)	-0.66(0.1)	0.65(0.05)	0.73(0.04)	0.66(0.06)	1.18(0.05)	0.98(0.03)	0.72(0.02)	0.36(0.11)	1.63(0.09)	0.52(0.04)	0.81(0.03)	0.51(0.06)	1.26(0.04)	0.94(0.02)	0.81(0.02)									0.37(0.34)	-2.16(0.71)	-0.16(0.18)	-0.19(0.11)	-0.44(0.25)	0.3(0.48)	-0.3(0.13)	-0.49(0.08)	-1(0.48)	-0.23(0.69)	-0.58(0.24)	-0.34(0.15)	-0.7(0.29)	0.23(0.48)	-0.3(0.12)	-0.42(0.09)	0.55(0.06)	0.89(0.05)	0.61(0.03)	0.59(0.02)	3.59(0.1)	3.78(0.07)	3.98(0.03)
		0.2	0.84(0.16)	0.19(0.13)	0.76(0.06)	0.68(0.07)	0.65(0.08)	1.13(0.07)	0.89(0.03)	0.82(0.03)	1.29(0.12)	1.12(0.1)	0.7(0.05)	0.55(0.06)	0.82(0.09)	0.98(0.07)	0.69(0.03)	0.95(0.03)									0.62(0.39)	-0.23(0.36)	0.75(0.17)	1.65(0.15)	-0.59(0.27)	-0.15(0.23)	-0.35(0.12)	-0.32(0.1)	0.66(0.5)	0.61(0.39)	-0.65(0.22)	0.06(0.19)	-0.71(0.28)	-0.11(0.21)	-0.54(0.12)	-0.38(0.1)	0.27(0.06)	0.48(0.06)	0.39(0.03)	0.16(0.01)	3.45(0.12)	2.43(0.05)	3.09(0.04)
		0.5	2.31(0.24)	-0.4(0.24)	0.73(0.09)	-0.45(0.09)	-0.1(0.14)	0.66(0.1)	0.71(0.05)	1.11(0.05)	-0.09(0.25)	0.95(0.23)	0.43(0.08)	1.58(0.07)	-0.19(0.14)	1.56(0.15)	1.03(0.04)	1.29(0.03)									3.53(0.79)	0.85(0.44)	1.28(0.19)	1.35(0.2)	-0.86(0.45)	0.11(0.27)	-0.28(0.13)	0.09(0.12)	-0.8(0.87)	0.7(0.5)	-0.49(0.24)	0.05(0.23)	-0.63(0.37)	0.32(0.34)	-0.06(0.13)	0.18(0.12)	0.05(0.02)	0.23(0.06)	0.26(0.03)	0.2(0.02)	0.44(0.03)	0.54(0.03)	1.39(0.02)
ZIP_tau	0	0	0.39(0.11)	0.23(0.07)	0.28(0.04)	0.28(0.03)	0.84(0.06)	0.9(0.04)	0.89(0.02)	0.89(0.02)	0.91(0.11)	1.01(0.07)	0.93(0.04)	0.91(0.03)	0.87(0.06)	0.93(0.03)	0.95(0.02)	0.93(0.01)	1.41(0.36)	1.4(0.24)	1.55(0.16)	1.98(0.15)																					0.86(0.05)	0.92(0.03)	0.93(0.02)	0.96(0.01)	1.35(0.1)	1.4(0.06)	1.38(0.03)
		0.2	0.41(0.11)	0.29(0.08)	0.18(0.05)	0.2(0.04)	0.91(0.07)	0.88(0.05)	0.96(0.03)	0.91(0.02)	0.83(0.12)	0.91(0.07)	0.96(0.05)	0.97(0.04)	0.78(0.07)	0.93(0.03)	0.92(0.02)	0.94(0.02)	0.98(0.25)	0.8(0.15)	0.54(0.08)	0.94(0.07)																					0.78(0.05)	0.79(0.04)	0.71(0.03)	0.82(0.02)	0.91(0.07)	1.22(0.04)	1.04(0.03)
		0.5	-0.23(0.25)	0.12(0.1)	0.02(0.08)	-0.23(0.06)	0.86(0.1)	0.99(0.05)	1(0.05)	1.05(0.03)	1.33(0.24)	0.91(0.09)	0.92(0.08)	1.09(0.06)	1.14(0.13)	0.97(0.04)	1(0.03)	1.04(0.02)	0(0)	0.42(0.13)	0(0)	0(0)																					0.5(0)	0.66(0.05)	0.5(0)	0.5(0)	0.57(0.04)	0.94(0.04)	0.52(0.02)
	1	0	0.03(0.14)	0.41(0.09)	0.48(0.05)	0.57(0.03)	0.76(0.07)	0.88(0.04)	0.78(0.02)	0.87(0.02)	1.02(0.14)	0.98(0.08)	0.94(0.05)	0.63(0.03)	0.96(0.07)	0.74(0.05)	0.91(0.02)	0.9(0.02)	0.98(0.3)	0.78(0.14)	0.99(0.1)	0.96(0.07)																					0.76(0.06)	0.77(0.04)	0.85(0.02)	0.84(0.02)	1.78(0.06)	2.31(0.04)	3.68(0.03)
		0.2	0.98(0.13)	0.38(0.1)	0.09(0.06)	0.5(0.04)	0.54(0.08)	0.78(0.05)	1.13(0.03)	0.91(0.03)	0.46(0.13)	0.83(0.08)	1.09(0.05)	0.64(0.04)	0.47(0.07)	1.06(0.04)	1.05(0.03)	0.85(0.02)	0(0)	0.44(0.12)	0.34(0.07)	0.14(0.05)																					0.5(0)	0.67(0.04)	0.65(0.03)	0.55(0.02)	1.43(0.07)	2.49(0.06)	2.99(0.03)
		0.5	-2.17(0.59)	0.44(0.1)	0.3(0.06)	-0.37(0.07)	0.87(0.26)	1.16(0.06)	0.9(0.03)	1.31(0.04)	3.17(0.61)	0.47(0.1)	0.81(0.06)	1.14(0.07)	0.98(0.21)	0.9(0.04)	0.82(0.03)	1.13(0.03)	0(0)	0(0)	0.28(0.07)	0(0)																					0.5(0)	0.5(0)	0.6(0.03)	0.5(0)	0.28(0.04)	1.73(0.04)	2.04(0.02)
	2	0	1.13(0.11)	-0.44(0.09)	0.67(0.05)	0.7(0.03)	0.67(0.06)	1.09(0.05)	0.97(0.03)	0.74(0.02)	0.37(0.11)	1.56(0.08)	0.53(0.04)	0.82(0.03)	0.52(0.05)	1.22(0.03)	0.93(0.02)	0.82(0.01)	0.05(0.13)	0.51(0.12)	0.37(0.07)	0.43(0.05)																					0.52(0.05)	0.72(0.05)	0.67(0.03)	0.68(0.02)	3.6(0.09)	3.82(0.07)	3.97(0.03)
		0.2	0.65(0.17)	0.18(0.12)	0.65(0.06)	0.23(0.07)	0.73(0.09)	1.15(0.07)	0.93(0.03)	0.98(0.04)	1.32(0.12)	1.1(0.1)	0.73(0.06)	0.67(0.06)	0.93(0.1)	0.99(0.06)	0.72(0.03)	1.09(0.03)	0(0)	0(0)	0(0)	0(0)																					0.5(0)	0.5(0)	0.5(0)	0.5(0)	3.54(0.12)	2.44(0.05)	3.13(0.04)
		0.5	2.28(0.25)	-0.79(0.23)	0.47(0.09)	-0.83(0.08)	-0.09(0.15)	0.72(0.11)	0.82(0.05)	1.22(0.05)	-0.07(0.25)	0.97(0.24)	0.51(0.08)	1.68(0.07)	-0.18(0.14)	1.79(0.14)	1.1(0.03)	1.38(0.03)	0(0)	0(0)	0(0)	0(0)																					0.5(0)	0.5(0)	0.5(0)	0.5(0)	0.44(0.03)	0.55(0.04)	1.43(0.02)
[truncated: 1 more columns]

## Sheet: Supplementary Table S4
Table S4. Bayesian effect size analysis was conducted to evaluate the impact of age and BMI on the abundance of taxa
Taxa	Mean	SD	Covariate	Genera
ASV_1	0.631041	0.0893255	age	Bifidobacterium
ASV_10003	0.0302201	0.0247017	age	Blautia
ASV_10062	0.0558147	0.0254103	age	Blautia
ASV_1054	-0.110229	0.0413951	age	Intestinibacter
ASV_106	0.189151	0.0532763	age	Bifidobacterium
ASV_1077	-0.209283	0.0791202	age	Faecalibacterium
ASV_1088	-0.168852	0.0372085	age	Bifidobacterium
ASV_1098	0.188997	0.0690014	age	Faecalibacterium
ASV_1114	-0.283148	0.115659	age	Faecalibacterium
ASV_1123	-0.227169	0.0856684	age	Faecalibacterium
ASV_117	-0.149604	0.0306937	age	Terrisporobacter
ASV_1172	0.14494	0.096011	age	uncultured
ASV_1179	0.282005	0.169493	age	Senegalimassilia
ASV_1197	-0.114932	0.0279681	age	Bifidobacterium
ASV_1251	0.102322	0.0877833	age	Faecalibacterium
ASV_1294	0.10505	0.0491883	age	uncultured
ASV_13	0.628947	0.148843	age	Catenibacterium
ASV_130	0.0861543	0.0584841	age	Adlercreutzia
ASV_1377	0.17635	0.0945893	age	TM7a
ASV_1434	0.861518	0.212167	age	uncultured
ASV_1474	-0.189987	0.0945856	age	Prevotella_9
ASV_1487	-0.291102	0.122003	age	Eggerthella
ASV_1507	-0.496674	0.174435	age	Blautia
ASV_1537	-0.251079	0.105001	age	Roseburia
ASV_1541	-0.179024	0.0832815	age	Streptococcus
ASV_1573	0.0884489	0.0493369	age	Blautia
ASV_1605	0.24306	0.0865423	age	Lachnoclostridium
ASV_1706	-0.389065	0.172939	age	Blautia
ASV_1818	-0.512343	0.118459	age	Faecalibacterium
ASV_1865	-0.203956	0.0795481	age	Blautia
ASV_2004	-0.224159	0.0955915	age	Roseburia
ASV_2088	-0.306377	0.112932	age	Faecalibacterium
ASV_2117	-0.232541	0.0953888	age	UCG-005
ASV_2191	-0.280516	0.134895	age	Blautia
ASV_2296	0.240094	0.133037	age	uncultured
ASV_232	0.369296	0.0728743	age	Anaeroplasma
ASV_2352	-0.212965	0.105479	age	UCG-002
ASV_2361	0.144583	0.135214	age	Blautia
ASV_2417	0.173299	0.1456	age	Coprococcus
ASV_2439	-0.411557	0.166355	age	Blautia
ASV_248	0.0641463	0.0302169	age	uncultured
ASV_2522	-0.238995	0.0803707	age	Roseburia
ASV_256	-0.0954517	0.0329982	age	Terrisporobacter
ASV_2580	-0.553375	0.16843	age	Faecalibacterium
ASV_2705	-0.197321	0.0988078	age	Marvinbryantia
ASV_2785	0.264944	0.0754493	age	Bifidobacterium
ASV_28	-0.157421	0.051891	age	Streptococcus
ASV_2865	-0.28828	0.161386	age	Subdoligranulum
ASV_2943	0.155722	0.104341	age	uncultured
ASV_2944	-0.213796	0.140068	age	Faecalibacterium
ASV_2975	-0.114908	0.0261241	age	Bifidobacterium
ASV_30	0.18648	0.15523	age	Bifidobacterium
ASV_3022	-0.550152	0.246397	age	Streptococcus
ASV_305	0.130226	0.0472785	age	Bifidobacterium
ASV_3197	-0.367797	0.130292	age	Faecalibacterium
ASV_3278	-0.574782	0.264287	age	Faecalibacterium
ASV_354	-0.159169	0.0375804	age	Bifidobacterium
ASV_355	0.404986	0.0659813	age	Bifidobacterium
ASV_3610	-0.143003	0.0366108	age	Bifidobacterium
ASV_3756	-0.586291	0.200923	age	Roseburia
ASV_3793	-0.24993	0.115062	age	Bifidobacterium
ASV_380	-0.482414	0.087849	age	Bacteroides
ASV_3810	-0.249798	0.0696619	age	Bifidobacterium
ASV_389	-0.337492	0.0580463	age	Streptococcus
ASV_3933	-0.259387	0.0779588	age	Bifidobacterium
ASV_4	0.974418	0.0179606	age	Ligilactobacillus
ASV_4056	0.0816402	0.0339292	age	Bifidobacterium
ASV_4099	0.13593	0.0521354	age	Bifidobacterium
ASV_4128	-0.530556	0.194754	age	Actinomyces
ASV_4188	-0.158084	0.0280923	age	Bifidobacterium
ASV_4230	-0.0985148	0.0239909	age	Bifidobacterium
ASV_43	-0.112367	0.0248089	age	Intestinibacter
ASV_4420	0.0936721	0.0236571	age	Bifidobacterium
ASV_4463	-0.107258	0.0486909	age	Blautia
ASV_451	-0.258561	0.083085	age	Bacteroides
ASV_4522	-0.105665	0.0534581	age	Collinsella
ASV_453	-0.209675	0.0714046	age	Granulicatella
ASV_46	0.36353	0.166478	age	Catenibacterium
ASV_4622	-0.159414	0.0423863	age	Bifidobacterium
ASV_472	0.0773742	0.0477646	age	uncultured
ASV_4936	-0.0738919	0.0218394	age	Bifidobacterium
ASV_5006	-0.347034	0.0891611	age	Streptococcus
ASV_503	0.282392	0.124101	age	Collinsella
ASV_5058	-0.270363	0.069461	age	Bifidobacterium
ASV_5158	0.314922	0.101556	age	Senegalimassilia
ASV_516	-0.0763345	0.0353076	age	Faecalibacterium
ASV_5207	0.189843	0.151075	age	Blautia
ASV_5220	0.168812	0.0660595	age	Bifidobacterium
ASV_53	0.291247	0.10671	age	Catenibacterium
ASV_5367	-0.318684	0.123236	age	Blautia
ASV_5554	-0.300935	0.0547233	age	Bifidobacterium
ASV_562	0.229188	0.0754913	age	Blautia
ASV_5654	-0.145518	0.0553568	age	Bifidobacterium
ASV_567	-0.194716	0.133039	age	Dorea
ASV_57	-0.150094	0.0305977	age	Terrisporobacter
ASV_5738	-0.174616	0.0651564	age	Bifidobacterium
ASV_585	-0.204135	0.0943432	age	Blautia
ASV_607	-0.158195	0.0522894	age	Faecalibacterium
ASV_6194	0.0489869	0.0382174	age	Catenibacterium
ASV_625	0.131019	0.0495829	age	Coprococcus
ASV_6323	0.140726	0.095149	age	Bifidobacterium
ASV_6413	-0.187066	0.0592647	age	Subdoligranulum
ASV_6473	-0.184853	0.0474997	age	Bifidobacterium
ASV_6487	0.0589886	0.0239928	age	Bifidobacterium
ASV_6501	0.168216	0.0520641	age	Bifidobacterium
ASV_652	-0.4127	0.0958605	age	Ligilactobacillus
ASV_66	-0.116892	0.0264978	age	Intestinibacter
ASV_6603	-0.163161	0.0552432	age	Bifidobacterium
ASV_6734	-0.353944	0.0760928	age	Bifidobacterium
ASV_6803	-0.209122	0.102276	age	Bifidobacterium
ASV_6840	0.191111	0.0587518	age	Bifidobacterium
ASV_6865	0.0963006	0.0627708	age	Bifidobacterium
ASV_6905	0.103961	0.0355255	age	Bifidobacterium
ASV_6910	-0.201669	0.0674286	age	Streptococcus
ASV_6943	0.0583618	0.0462241	age	Blautia
ASV_6949	0.287294	0.102668	age	Bifidobacterium
ASV_6982	0.0937232	0.0377427	age	Libanicoccus
ASV_703	0.111647	0.0570594	age	Blautia
ASV_7166	0.0893221	0.0392679	age	uncultured
ASV_7244	0.103644	0.0511247	age	Subdoligranulum
ASV_7329	0.130894	0.0800294	age	Subdoligranulum
ASV_7505	0.238607	0.0711492	age	Subdoligranulum
ASV_7516	-0.185092	0.0554967	age	Subdoligranulum
ASV_778	-0.115381	0.0511271	age	Faecalibacterium
ASV_7995	-0.148971	0.0388134	age	Bifidobacterium
ASV_8016	0.0977783	0.0436371	age	Bifidobacterium
ASV_8078	0.13977	0.125794	age	Bifidobacterium
ASV_8160	-0.127905	0.0313736	age	Bifidobacterium
ASV_8238	-0.691551	0.286167	age	Bacteroides
ASV_8257	0.164974	0.042541	age	Bifidobacterium
ASV_8279	-0.123864	0.044681	age	Faecalibacterium
ASV_8344	0.118315	0.0652878	age	Streptococcus
ASV_8358	0.0476959	0.0363473	age	Anaerostipes
ASV_8366	-0.449478	0.169663	age	Bacteroides
ASV_8368	0.21795	0.0557724	age	Subdoligranulum
ASV_8548	0.13362	0.0517823	age	Catenibacterium
ASV_8634	-0.19503	0.0616531	age	Blautia
ASV_865	-0.293497	0.0978332	age	UCG-002
ASV_8690	0.167658	0.0751116	age	Subdoligranulum
ASV_8729	0.149887	0.0736588	age	Bifidobacterium
ASV_876	-0.210158	0.0882359	age	Ruminococcus
ASV_8888	-0.0712957	0.0256771	age	Collinsella
ASV_8926	0.0385806	0.02205	age	Romboutsia
ASV_8959	0.114334	0.0643767	age	Collinsella
ASV_9105	0.0979392	0.0425073	age	Blautia
ASV_92	-0.100575	0.0309209	age	Intestinibacter
ASV_9313	0.0369755	0.0202926	age	Roseburia
ASV_950	0.145123	0.0424269	age	Bifidobacterium
ASV_9521	-0.202736	0.105232	age	Bifidobacterium
ASV_9526	0.086963	0.0485601	age	Escherichia-Shigella
ASV_959	-0.141289	0.0714203	age	UCG-002
ASV_9656	0.385021	0.126707	age	Subdoligranulum
ASV_9676	-0.186948	0.0566951	age	Terrisporobacter
ASV_9682	0.0399415	0.0169544	age	uncultured
ASV_9686	0.0885123	0.0503229	age	Libanicoccus
ASV_9785	0.0829863	0.024954	age	Bifidobacterium
ASV_9805	-0.25328	0.150182	age	uncultured
ASV_990	0.0762298	0.0697226	age	Blautia
ASV_9909	-0.314142	0.0802488	age	Erysipelatoclostridium
ASV_996	0.070684	0.0409893	age	Bifidobacterium
ASV_1	0.333169	0.145663	bmiz	Bifidobacterium
ASV_10003	-0.0693954	0.0397814	bmiz	Blautia
ASV_10062	-0.029189	0.0203327	bmiz	Blautia
ASV_1054	-0.164533	0.0607255	bmiz	Intestinibacter
ASV_106	-0.224761	0.0512333	bmiz	Bifidobacterium
ASV_1077	0.25112	0.0873868	bmiz	Faecalibacterium
ASV_1088	0.133708	0.060191	bmiz	Bifidobacterium
ASV_1098	-0.212827	0.113136	bmiz	Faecalibacterium
ASV_1114	0.423919	0.185521	bmiz	Faecalibacterium
ASV_1123	0.219635	0.1153	bmiz	Faecalibacterium
ASV_117	-0.0841134	0.0353136	bmiz	Terrisporobacter
ASV_1172	-0.47528	0.204007	bmiz	uncultured
ASV_1179	-0.468438	0.231547	bmiz	Senegalimassilia
ASV_1197	-0.085401	0.0332599	bmiz	Bifidobacterium
ASV_1251	0.259307	0.103286	bmiz	Faecalibacterium
ASV_1294	-0.198489	0.0784468	bmiz	uncultured
ASV_130	0.154821	0.0748924	bmiz	Adlercreutzia
ASV_1377	-0.257838	0.112546	bmiz	TM7a
ASV_1434	-0.667394	0.298326	bmiz	uncultured
ASV_1474	0.263044	0.155882	bmiz	Prevotella_9
ASV_1487	0.276534	0.186813	bmiz	Eggerthella
ASV_1507	0.323634	0.219867	bmiz	Blautia
ASV_1537	0.293509	0.149819	bmiz	Roseburia
ASV_1541	0.230684	0.14419	bmiz	Streptococcus
ASV_1573	-0.0916099	0.0713647	bmiz	Blautia
ASV_1605	-0.321532	0.130904	bmiz	Lachnoclostridium
ASV_1706	0.376075	0.286691	bmiz	Blautia
ASV_1818	0.318884	0.123502	bmiz	Faecalibacterium
ASV_1865	0.16842	0.106731	bmiz	Blautia
ASV_2004	0.614251	0.163889	bmiz	Roseburia
ASV_2088	0.361067	0.154887	bmiz	Faecalibacterium
ASV_2117	0.334085	0.149839	bmiz	UCG-005
ASV_2191	0.278167	0.163498	bmiz	Blautia
ASV_2296	-0.322467	0.154825	bmiz	uncultured
ASV_232	-0.338671	0.089602	bmiz	Anaeroplasma
ASV_2352	0.297793	0.15407	bmiz	UCG-002
ASV_2361	-0.468233	0.227747	bmiz	Blautia
ASV_2417	0.656116	0.339822	bmiz	Coprococcus
ASV_2439	0.544517	0.268165	bmiz	Blautia
ASV_2522	0.356959	0.12324	bmiz	Roseburia
ASV_256	-0.113267	0.047752	bmiz	Terrisporobacter
ASV_2580	0.707172	0.28541	bmiz	Faecalibacterium
ASV_2785	0.181386	0.0990011	bmiz	Bifidobacterium
ASV_28	0.155396	0.0581827	bmiz	Streptococcus
ASV_2865	0.462392	0.202101	bmiz	Subdoligranulum
ASV_2943	0.268622	0.151997	bmiz	uncultured
ASV_2944	0.584242	0.182731	bmiz	Faecalibacterium
ASV_2975	-0.0638387	0.0341219	bmiz	Bifidobacterium
ASV_3022	0.755724	0.399332	bmiz	Streptococcus
ASV_3197	0.298843	0.126346	bmiz	Faecalibacterium
ASV_3278	0.643165	0.312672	bmiz	Faecalibacterium
ASV_3293	0.34634	0.166381	bmiz	Marvinbryantia
ASV_354	-0.0792957	0.0406461	bmiz	Bifidobacterium
ASV_355	-0.427553	0.102772	bmiz	Bifidobacterium
ASV_3610	-0.0893347	0.0414979	bmiz	Bifidobacterium
ASV_3756	0.540121	0.219155	bmiz	Roseburia
ASV_3793	0.250552	0.136142	bmiz	Bifidobacterium
ASV_380	0.669904	0.168565	bmiz	Bacteroides
ASV_3810	-0.206215	0.114268	bmiz	Bifidobacterium
ASV_389	0.274876	0.100303	bmiz	Streptococcus
ASV_3933	-0.324565	0.132158	bmiz	Bifidobacterium
ASV_4	1.00945	0.0264321	bmiz	Ligilactobacillus
ASV_4056	-0.103002	0.0371732	bmiz	Bifidobacterium
ASV_4099	-0.0931729	0.0600446	bmiz	Bifidobacterium
ASV_4128	0.510945	0.194775	bmiz	Actinomyces
ASV_4188	-0.0626757	0.0335189	bmiz	Bifidobacterium
ASV_4230	-0.094536	0.0447676	bmiz	Bifidobacterium
ASV_43	-0.0797313	0.030296	bmiz	Intestinibacter
ASV_4420	-0.0550553	0.0338393	bmiz	Bifidobacterium
ASV_4463	-0.172473	0.0720635	bmiz	Blautia
ASV_447	-0.261724	0.112988	bmiz	uncultured
ASV_451	0.498158	0.114528	bmiz	Bacteroides
ASV_4522	-0.189204	0.0856892	bmiz	Collinsella
ASV_453	-0.241213	0.134592	bmiz	Granulicatella
ASV_46	-0.185103	0.0982982	bmiz	Catenibacterium
ASV_4622	-0.131883	0.0707507	bmiz	Bifidobacterium
ASV_472	0.141679	0.0601524	bmiz	uncultured
ASV_4936	-0.0479906	0.0294843	bmiz	Bifidobacterium
ASV_5006	-0.256406	0.141747	bmiz	Streptococcus
ASV_503	-0.470887	0.159744	bmiz	Collinsella
ASV_5058	-0.344501	0.118255	bmiz	Bifidobacterium
ASV_5158	-0.441163	0.137717	bmiz	Senegalimassilia
ASV_516	0.193216	0.0524353	bmiz	Faecalibacterium
ASV_5207	-0.589185	0.256611	bmiz	Blautia
ASV_5220	0.200371	0.0928867	bmiz	Bifidobacterium
ASV_53	-0.268584	0.128957	bmiz	Catenibacterium
ASV_5367	0.409714	0.195364	bmiz	Blautia
ASV_5554	-0.155176	0.0812628	bmiz	Bifidobacterium
ASV_562	-0.392189	0.110167	bmiz	Blautia
ASV_5654	-0.157991	0.0904879	bmiz	Bifidobacterium
ASV_567	0.435096	0.15425	bmiz	Dorea
ASV_57	-0.115129	0.0398648	bmiz	Terrisporobacter
ASV_5738	-0.252802	0.116775	bmiz	Bifidobacterium
ASV_585	-0.374054	0.162377	bmiz	Blautia
ASV_607	0.182764	0.0918496	bmiz	Faecalibacterium
ASV_6194	-0.124431	0.052298	bmiz	Catenibacterium
ASV_625	-0.328485	0.0741987	bmiz	Coprococcus
ASV_6323	-0.317645	0.152092	bmiz	Bifidobacterium
ASV_6390	-0.127533	0.0681254	bmiz	Catenibacterium
ASV_6413	0.222151	0.0748792	bmiz	Subdoligranulum
ASV_6473	-0.16339	0.0768527	bmiz	Bifidobacterium
ASV_6487	0.0371104	0.0245069	bmiz	Bifidobacterium
ASV_6501	-0.297087	0.0886902	bmiz	Bifidobacterium
ASV_652	-0.375416	0.133453	bmiz	Ligilactobacillus
ASV_66	-0.0902888	0.0357516	bmiz	Intestinibacter
ASV_6603	-0.214648	0.0974643	bmiz	Bifidobacterium
ASV_6734	0.17068	0.0994588	bmiz	Bifidobacterium
ASV_6766	0.127625	0.0543786	bmiz	Anaerostipes
ASV_6803	-0.339527	0.181425	bmiz	Bifidobacterium
ASV_6840	0.101619	0.0655827	bmiz	Bifidobacterium
ASV_6865	0.256593	0.0908794	bmiz	Bifidobacterium
ASV_6905	0.111345	0.0440462	bmiz	Bifidobacterium
ASV_6910	0.16933	0.101582	bmiz	Streptococcus
ASV_6943	-0.148761	0.0662225	bmiz	Blautia
ASV_6949	-0.139638	0.106573	bmiz	Bifidobacterium
ASV_6982	-0.176326	0.065351	bmiz	Libanicoccus
ASV_703	-0.156265	0.0758982	bmiz	Blautia
ASV_7166	-0.106832	0.0513674	bmiz	uncultured
ASV_7244	-0.125977	0.0718956	bmiz	Subdoligranulum
ASV_7329	-0.354129	0.148253	bmiz	Subdoligranulum
ASV_7505	-0.137102	0.105435	bmiz	Subdoligranulum
ASV_7516	0.240011	0.0659439	bmiz	Subdoligranulum
ASV_754	-0.222736	0.0712674	bmiz	Subdoligranulum
ASV_778	0.248367	0.0658038	bmiz	Faecalibacterium
ASV_7995	-0.148266	0.0627478	bmiz	Bifidobacterium
ASV_8016	-0.10801	0.0681328	bmiz	Bifidobacterium
ASV_8078	-0.359612	0.191763	bmiz	Bifidobacterium
ASV_8160	-0.0880182	0.0403565	bmiz	Bifidobacterium
ASV_8238	1.14268	0.56027	bmiz	Bacteroides
ASV_8257	-0.11779	0.0570972	bmiz	Bifidobacterium
ASV_8279	0.157782	0.0548011	bmiz	Faecalibacterium
ASV_8344	-0.258058	0.106574	bmiz	Streptococcus
ASV_8358	-0.235439	0.0529494	bmiz	Anaerostipes
ASV_8366	0.42074	0.232908	bmiz	Bacteroides
ASV_8368	-0.169869	0.0737018	bmiz	Subdoligranulum
ASV_8548	-0.17743	0.0843301	bmiz	Catenibacterium
ASV_8634	0.111847	0.0826116	bmiz	Blautia
ASV_865	0.330283	0.139971	bmiz	UCG-002
ASV_8690	-0.166641	0.111732	bmiz	Subdoligranulum
ASV_8729	0.137151	0.0950991	bmiz	Bifidobacterium
ASV_876	0.243025	0.137413	bmiz	Ruminococcus
ASV_8888	-0.119341	0.0259183	bmiz	Collinsella
ASV_8926	-0.0811876	0.0298474	bmiz	Romboutsia
ASV_8959	-0.255414	0.103333	bmiz	Collinsella
ASV_9105	-0.09235	0.0630963	bmiz	Blautia
ASV_92	-0.127467	0.0311389	bmiz	Intestinibacter
ASV_9313	-0.076119	0.0353679	bmiz	Roseburia
ASV_9357	-0.111745	0.0527433	bmiz	Fusicatenibacter
ASV_9466	-0.128413	0.0523852	bmiz	Dorea
ASV_950	0.0950008	0.057514	bmiz	Bifidobacterium
ASV_9521	-0.182417	0.149033	bmiz	Bifidobacterium
ASV_9526	0.143283	0.0806649	bmiz	Escherichia-Shigella
ASV_959	0.14143	0.0873771	bmiz	UCG-002
ASV_9656	-0.384044	0.187754	bmiz	Subdoligranulum
ASV_9676	-0.183508	0.0775692	bmiz	Terrisporobacter
ASV_9682	-0.04122	0.0206411	bmiz	uncultured
ASV_9686	-0.213847	0.0924162	bmiz	Libanicoccus
ASV_9785	0.0771921	0.0308277	bmiz	Bifidobacterium
ASV_9805	0.506781	0.209648	bmiz	uncultured
ASV_990	-0.251972	0.108405	bmiz	Blautia
ASV_9909	0.239089	0.143465	bmiz	Erysipelatoclostridium
ASV_996	-0.13602	0.0353099	bmiz	Bifidobacterium
